# Supplementary material for: The life cycle-dependent transcriptional profile of the obligate intracellular amoeba symbiont Amoebophilus asiaticus
Source: FEMS Microbiol Ecol. 2022 Jan 6;98(1):fiac001. doi: 10.1093/femsec/fiac001 (PMC8831229; doi:10.1093/femsec/fiac001)
Supplement: fiac001_Supplemental_Files [file fiac001_supplemental_files.zip]

Archive with 11 entries (11 files):
- Figure_S1-12-20-2021.pdf
- Figure_S2-12-20-2021.pdf
- Figure_S3-12-20-2021.pdf
- Figure_S4-12-20-2021.pdf
- Figure_S5-12-20-2021.pdf
- Figure_S6-12-20-2021.pdf
- Table S1 10-29-2021.pdf
- Table S4 10-29-2021.pdf
- Table_S2-normalized_read_counts-10-29-2021.xlsx
- Table_S3-Constitutively_expressed_genes_10-29-2021.xlsx
- Table_S5-all_DE_genes_10-29-2021.xlsx
