# Supplementary material for: The life cycle-dependent transcriptional profile of the obligate intracellular amoeba symbiont Amoebophilus asiaticus
Source: FEMS Microbiol Ecol. 2022 Jan 6;98(1):fiac001. doi: 10.1093/femsec/fiac001 (PMC8831229; doi:10.1093/femsec/fiac001)
Supplement: fiac001_Supplemental_Files [file fiac001_supplemental_files.zip › Table_S2-normalized_read_counts-10-29-2021.xlsx]

## Sheet: S1 Table-normalized read counts
Locus_tag	12h p.i. replicate 1	12h p.i. replicate 2	12h p.i. replicate 3	72h p.i. replicate 1	72h p.i. replicate 2	72h p.i. replicate 3	144h p.i. replicate 1	144h p.i. replicate 2	144h p.i. replicate 3	EC replicate 1	EC replicate 2	EC replicate 3
Aasi_0001	363.433	405.303	415.422	523.863	496.912	508.626	377.079	368.1	362.517	207.275	256.479	272.374
Aasi_0002	67.4947	86.3761	61.544	83.3419	73.2292	75.7528	66.9261	73.5528	79.6622	76.7571	71.2441	53.4721
Aasi_0003	83.0704	79.7318	80.7765	113.768	104.613	117.073	115.881	99.4138	103.346	125.546	134.572	167.1
Aasi_0004	134.989	79.7318	161.553	68.7901	74.9727	71.8176	159.259	147.777	156.902	320.391	252.785	325.289
Aasi_0005	347.857	305.639	361.571	345.274	343.48	341.38	330.293	343.246	320.264	288.072	349.36	315.82
Aasi_0007	155.757	159.464	107.702	169.33	160.407	136.749	129.514	119.901	130.797	87.0121	116.101	95.8042
Aasi_0008	19547.5	14929.8	12920.4	7921.45	11123.9	9395.32	9012.71	9226.34	8538.66	14869.4	6971.89	6451.19
Aasi_0009	394.584	285.706	330.799	453.75	406.248	448.614	355.08	323.767	353.905	179.618	193.678	163.758
Aasi_0010	877.431	1069.74	1211.65	650.86	657.319	627.666	475.299	479.269	461.556	285.275	467.045	267.918
Aasi_0011	301.13	398.659	350.031	374.377	374.864	391.554	406.204	398.327	408	278.128	351.999	351.468
Aasi_0012	929.35	1142.82	930.853	624.403	615.474	538.14	568.252	479.94	486.316	447.491	355.165	372.634
Aasi_0013	5300.93	5627.74	4577.33	4122.12	4343.19	3821.09	3372.02	3028.43	3111.4	2012.78	1806.43	1897.15
Aasi_0014	2798.43	2677.66	2361.75	1643.03	1705.19	1674.43	1675.63	1690.71	1605.62	2252.99	1699.3	1593.02
Aasi_0015	1458.92	1348.8	1269.34	1012.01	1187.36	971.997	911.248	948.462	915.577	931.029	839.625	870.593
Aasi_0016	539.957	498.324	446.194	620.434	573.629	604.055	543.155	536.364	493.045	479.81	543.566	508.542
Aasi_0017	140.181	172.752	130.781	256.64	270.251	262.675	239.818	225.025	214.765	174.956	194.206	220.572
Aasi_0018	524.382	305.639	380.803	412.741	423.683	393.521	319.448	331.491	327.799	321.012	292.365	299.667
Aasi_0019	373.817	318.927	323.106	312.201	251.071	252.837	212.242	214.277	194.311	155.379	167.819	187.709
Aasi_0020	98.6461	126.242	96.1625	140.226	162.15	167.247	148.725	148.785	146.137	140.773	168.875	163.758
Aasi_0021	192.1	259.128	188.478	313.524	296.404	275.465	217.51	216.292	211.266	128.032	171.514	169.328
Aasi_0022	192.1	259.128	265.408	279.129	275.481	288.254	211.623	201.515	197.541	156.622	182.068	181.582
Aasi_0024	77.8785	119.598	115.395	150.809	174.355	181.02	179.709	203.53	208.037	125.857	145.127	142.592
Aasi_0025	623.028	551.478	519.277	466.979	444.606	491.902	333.081	358.696	311.113	131.761	197.9	176.569
Aasi_0026	332.281	352.149	350.031	423.324	388.812	406.311	244.466	269.022	248.675	142.638	176.791	158.188
Aasi_0027	192.1	239.195	223.097	295.004	280.712	264.643	272.662	269.022	263.747	189.562	225.342	236.168
Aasi_0028	524.382	445.169	484.659	638.954	603.269	612.909	590.561	584.392	585.356	252.024	308.197	306.351
Aasi_0029	851.471	810.607	750.067	789.764	819.469	766.383	658.416	624.695	606.886	398.391	462.823	466.21
Aasi_0030	555.533	471.747	411.575	498.728	453.324	452.549	390.712	344.59	363.324	242.391	278.116	271.817
Aasi_0034	643.795	631.21	711.602	694.516	700.908	670.954	806.521	763.068	720.997	969.253	997.945	1013.74
Aasi_0035	20.7676	0	26.9255	33.0722	26.1533	30.4979	49.8847	46.0125	46.5593	72.0957	70.7164	70.1821
Aasi_0036	1053.96	1029.87	1211.65	755.369	761.932	723.095	892.348	840.316	830.263	1444.71	1150.46	1244.34
Aasi_0037	503.614	544.834	630.826	330.722	348.71	303.995	424.175	402.357	403.155	734.009	652.807	696.251
Aasi_0038	1562.76	1574.7	1638.61	1522.64	1532.58	1422.58	1320.86	1281.3	1290.2	1385.67	1335.17	1390.83
Aasi_0039	1863.89	1833.83	1623.22	1502.8	1506.43	1424.55	1264.16	1184.23	1199.51	961.794	1024.86	1107.88
Aasi_0040	436.119	332.216	492.352	521.218	446.349	574.541	852.068	912.861	877.63	1026.12	1150.46	1109.55
Aasi_0042	0	0	3.8465	0	1.74355	2.95141	6.5067	7.38887	6.4591	4.03985	8.44374	7.79802
Aasi_0043	638.603	617.922	769.3	497.406	568.398	571.59	1353.7	1214.46	1261.68	2034.53	1381.61	1442.63
Aasi_0044	607.452	544.834	661.598	396.866	373.12	458.452	961.753	972.308	1005.2	1670.94	1184.24	1276.09
Aasi_0045	129.797	132.886	161.553	164.038	169.125	166.263	433.16	341.903	381.356	413.618	344.083	419.422
Aasi_0047	228.444	305.639	276.948	412.741	401.017	389.586	352.911	348.284	363.055	332.821	333	356.481
Aasi_0048	119.414	132.886	146.167	199.756	191.791	174.133	167.315	154.494	147.483	168.741	172.041	174.898
Aasi_0049	3161.87	2777.32	2634.85	2428.82	2660.66	2462.46	2355.12	2083.66	2059.91	2594.82	1455.49	1609.73
Aasi_0050	5373.61	5361.96	4388.86	3919.71	4114.78	4138.86	3780.7	3528.18	3327.51	3569.67	2343.67	2372.82
Aasi_0051	1599.1	1707.59	1319.35	1213.09	1438.43	1211.06	1208.39	1047.54	1001.43	1077.4	691.859	775.346
Aasi_0052	2351.93	2358.73	1950.17	1586.14	1907.45	1618.36	1581.44	1381.72	1356.95	1620.29	1044.91	1380.81
Aasi_0053	332.281	318.927	357.724	371.731	367.889	362.04	360.038	365.749	363.863	253.267	281.81	261.791
Aasi_0054	197.292	272.417	238.483	252.671	303.378	254.805	268.014	240.138	259.44	262.59	208.983	226.142
Aasi_0056	1464.12	1528.19	1350.12	948.51	1037.41	911.985	1037.66	944.431	987.166	1409.6	1010.61	1212.03
Aasi_0057	659.371	710.942	680.83	427.293	413.222	384.667	530.761	497.405	537.989	994.735	708.747	889.531
Aasi_0058	664.563	691.009	715.449	592.653	570.141	508.626	395.669	379.855	386.739	396.527	432.214	410.51
Aasi_0061	565.917	611.277	561.589	592.653	667.78	569.622	671.12	650.22	679.551	534.192	470.211	546.975
Aasi_0062	628.22	651.143	526.97	463.011	479.477	400.408	457.328	418.814	417.419	472.973	365.192	358.709
Aasi_0063	778.785	843.828	746.221	715.682	798.547	635.537	829.45	627.718	709.963	745.196	546.732	603.232
Aasi_0064	379.009	405.303	430.808	441.844	540.501	408.278	478.088	377.504	426.031	447.18	331.417	455.627
Aasi_0065	1505.65	1269.06	1338.58	1236.9	1278.02	1282.88	1228.22	1261.82	1254.41	1347.76	1093.99	999.26
Aasi_0066	233.635	192.685	280.794	287.067	306.865	242.999	334.011	295.89	318.918	260.415	241.174	279.058
Aasi_0069	3987.38	4398.54	3742.64	2674.88	3115.73	2554.94	2244.5	1894.91	1966.53	2408.06	1733.61	2026.93
Aasi_0071	410.16	179.397	303.873	255.317	289.43	270.546	306.745	328.469	326.992	582.67	361.498	388.23
Aasi_0073	207.676	205.974	211.557	304.264	271.994	271.53	203.567	180.02	175.741	108.454	126.128	132.566
Aasi_0074	67.4947	126.242	130.781	177.267	144.715	158.392	178.16	174.982	186.506	140.773	157.792	168.771
Aasi_0075	57.1109	53.1545	92.316	82.019	67.9985	80.6719	100.699	92.025	92.5804	104.104	105.547	96.3612
Aasi_0076	513.998	584.7	426.961	439.199	489.938	429.922	307.984	333.171	315.688	197.331	236.425	227.256
Aasi_0077	264.787	285.706	276.948	316.17	329.531	324.655	247.565	236.78	258.902	133.626	164.653	194.95
Aasi_0079	51.919	46.5102	26.9255	107.154	78.4598	100.348	84.2773	108.818	112.227	41.3307	84.9652	76.3091
Aasi_0080	295.938	425.236	411.575	148.163	162.15	157.409	283.816	286.822	285.008	557.188	462.823	618.828
Aasi_0083	280.363	252.484	203.864	412.741	364.402	379.748	302.407	318.057	314.343	201.992	226.398	224.471
Aasi_0084	1490.07	1461.75	1311.66	1049.05	1136.8	1062.51	960.823	883.305	926.342	773.165	739.883	749.166
Aasi_0086	0	0	0	6.61444	5.23066	4.91902	4.02796	6.04544	5.92084	4.03985	4.22187	5.57001
Aasi_0087	0	0	0	0	0	2.95141	5.26733	5.03786	4.84432	4.03985	4.74961	6.12701
Aasi_0090	5.1919	6.64432	23.079	13.2289	17.4355	24.5951	22.9284	23.51	25.8364	26.4144	24.2758	22.837
Aasi_0091	77.8785	99.6648	100.009	149.486	108.1	134.781	106.896	103.108	100.116	75.8248	110.824	103.602
Aasi_0092	2637.48	2445.11	2261.74	2332.25	2568.25	2259.8	2223.74	2042.69	2220.05	1592.32	1620.14	1664.88
Aasi_0094	410.16	478.391	426.961	300.295	308.609	318.752	267.704	268.686	283.393	312.622	264.395	265.69
Aasi_0095	119.414	112.953	96.1625	113.768	90.6647	126.911	122.388	119.229	124.069	120.263	137.211	125.325
Aasi_0096	62.3028	66.4432	92.316	71.4359	66.255	89.5261	70.3344	102.437	69.4353	73.3388	107.13	90.2342
Aasi_0097	36.3433	39.8659	61.544	84.6648	90.6647	98.3803	79.9395	84.3002	88.5435	60.2869	85.4929	80.7652
Aasi_0098	93.4542	93.0204	88.4695	115.091	111.587	123.959	162.668	151.472	150.981	159.419	174.68	171.556
Aasi_0099	482.847	558.123	569.282	395.543	394.043	412.214	672.979	592.453	624.649	716.917	674.972	735.241
Aasi_0100	908.582	1016.58	780.839	608.528	613.73	562.735	574.139	460.797	511.614	523.626	347.249	487.933
Aasi_0101	389.392	438.525	369.264	468.302	453.324	462.387	347.954	327.461	320.533	346.184	351.999	406.054
Aasi_0102	955.309	970.07	884.695	1183.98	1194.33	1194.34	922.093	893.717	895.662	753.587	785.268	828.261
Aasi_0103	83.0704	106.309	34.6185	75.4046	94.1518	100.348	72.8131	81.2775	75.8944	42.5738	46.9683	54.0291
Aasi_0104	67.4947	59.7989	53.851	82.019	80.2034	65.9148	70.954	84.3002	74.0105	40.0877	64.9113	55.1431
Aasi_0105	1100.68	930.204	1038.55	806.961	814.239	760.48	744.553	649.548	711.846	1056.58	816.404	859.453
Aasi_0107	1048.76	737.519	800.072	564.873	631.166	563.719	532	502.779	511.345	652.28	369.942	334.201
Aasi_0108	851.471	491.68	565.435	418.032	366.146	399.424	420.767	414.784	420.918	533.571	245.396	332.53
Aasi_0109	1069.53	1136.18	1015.48	760.66	911.878	724.079	655.628	657.273	639.182	679.937	486.571	513.555
Aasi_0110	31.1514	33.2216	42.3115	70.113	92.4083	82.6395	81.1789	86.9871	75.8944	76.4463	77.5769	57.9281
Aasi_0111	15.5757	19.933	11.5395	19.8433	22.6662	21.6437	14.5626	26.5327	19.1082	17.0917	22.6926	34.5341
Aasi_0112	145.373	126.242	176.939	164.038	203.996	198.728	180.019	212.598	193.773	262.901	333	277.944
Aasi_0113	238.827	232.551	184.632	228.859	282.455	268.578	344.855	290.517	326.184	293.977	307.141	326.403
Aasi_0114	415.352	478.391	400.036	505.343	455.067	519.448	592.11	620.665	612	550.351	607.95	605.46
Aasi_0115	493.23	405.303	492.352	414.064	378.351	398.44	557.717	525.617	514.844	698.272	648.585	673.414
Aasi_0117	5.1919	0	11.5395	7.93732	8.71776	5.90282	7.12639	11.755	10.2269	5.28288	12.1379	13.925
Aasi_0119	269.979	312.283	307.72	371.731	364.402	319.736	363.756	332.835	347.177	364.208	351.471	378.761
Aasi_0120	524.382	465.102	546.203	634.986	634.653	601.104	557.717	522.594	559.25	487.889	489.209	541.405
Aasi_0121	25.9595	33.2216	19.2325	29.1035	36.6146	40.3359	45.8568	35.6009	34.4485	35.7371	47.4961	40.1041
Aasi_0123	0	0	19.2325	15.8746	12.2049	7.87043	13.3232	10.4116	10.7652	14.2948	9.49921	15.039
Aasi_0124	1033.19	1149.47	907.774	747.431	974.646	726.047	681.655	531.662	574.321	598.208	362.026	378.204
Aasi_0125	8867.76	7621.03	7439.13	5616.98	6470.32	5840.84	4833.55	4457.5	4577.89	4394.42	2840.26	3085.23
Aasi_0126	1910.62	1587.99	1527.06	1146.94	1248.38	1100.88	986.23	896.74	922.575	887.213	586.312	624.955
Aasi_0127	1749.67	1494.97	1338.58	985.551	1103.67	1037.91	779.565	826.545	762.712	729.348	594.228	668.958
Aasi_0128	57.1109	46.5102	65.3905	59.5299	33.1275	48.2064	73.7426	69.8584	69.1662	86.7013	77.0492	65.1691
Aasi_0129	425.736	558.123	646.212	174.621	170.868	202.663	488.622	519.236	464.517	1092.62	629.587	885.632
Aasi_0130	20.7676	33.2216	30.772	22.4891	41.8452	35.4169	61.0391	69.5225	80.7387	71.4742	71.7718	56.8141
Aasi_0131	46.7271	33.2216	23.079	47.6239	34.871	44.2711	56.0816	49.3711	48.4432	53.761	48.0238	66.2831
Aasi_0133	46.7271	39.8659	46.158	82.019	67.9985	88.5423	58.2505	52.7296	54.0949	43.8168	49.607	56.8141
Aasi_0134	36.3433	33.2216	34.6185	25.1349	31.3839	20.6599	35.6319	44.6691	45.7519	43.506	57.523	63.4981
Aasi_0137	482.847	538.19	438.501	582.07	556.193	527.318	443.385	403.701	421.994	395.594	395.273	362.051
Aasi_0138	1936.58	1913.56	1646.3	1488.25	1726.12	1383.23	1325.82	1123.11	1270.02	1367.95	944.116	1013.18
Aasi_0139	5638.4	5136.06	4608.11	4341.72	4456.52	4124.1	3520.75	3377.72	3396.14	2658.22	2208.04	2288.16
Aasi_0140	181.716	199.33	173.092	199.756	191.791	183.971	161.118	146.434	142.908	132.072	117.685	138.693
Aasi_0141	820.32	863.761	680.83	525.186	530.04	529.286	516.508	437.958	458.865	687.085	419.021	564.242
Aasi_0142	280.363	219.262	234.636	247.38	258.046	254.805	218.749	228.047	221.493	138.909	192.095	184.924
Aasi_0143	83.0704	99.6648	73.0835	83.3419	62.7679	88.5423	87.3757	81.6134	89.62	82.3507	80.7433	104.159
Aasi_0145	46.7271	6.64432	19.2325	51.5926	41.8452	37.3845	40.8993	48.0276	45.4828	23.9283	46.4406	37.8761
Aasi_0146	20.7676	13.2886	26.9255	27.7806	33.1275	32.4655	28.1957	29.8913	35.2559	22.9961	24.8035	16.153
Aasi_0147	171.333	119.598	115.395	183.881	197.021	220.372	179.399	189.088	214.765	156	155.682	139.25
Aasi_0148	742.441	691.009	619.286	945.864	929.313	884.439	680.415	680.112	712.923	436.925	525.095	492.389
Aasi_0149	597.068	458.458	476.966	662.766	639.884	656.197	488.932	492.367	481.472	318.837	358.859	310.25
Aasi_0151	1391.43	1202.62	1234.73	1079.48	1217	1107.76	928.909	904.128	924.997	930.719	759.409	808.766
Aasi_0152	1038.38	1029.87	927.006	1001.43	1028.7	861.812	817.366	694.218	721.804	613.746	569.425	603.789
Aasi_0153	3551.26	3428.47	3096.43	2586.24	2793.17	2555.92	2151.86	1908.01	1995.59	1765.41	1326.2	1378.58
Aasi_0154	295.938	325.572	342.338	255.317	270.251	249.886	211.003	189.424	199.963	147.61	132.461	181.582
Aasi_0155	88.2623	99.6648	165.399	175.944	123.792	162.328	166.076	155.838	175.741	127.721	167.819	184.924
Aasi_0156	441.311	232.551	250.022	261.932	308.609	283.335	219.059	246.855	255.404	526.734	352.526	278.501
Aasi_0159	62.3028	33.2216	69.237	87.3106	101.126	93.4613	96.671	83.9644	89.0817	92.295	100.797	97.4752
Aasi_0160	664.563	684.365	638.519	968.353	950.236	976.917	1096.84	1124.12	1126.84	813.874	822.21	807.095
Aasi_0162	114.222	106.309	150.013	115.091	130.766	132.813	124.557	115.871	143.446	106.59	109.241	111.957
Aasi_0163	103.838	99.6648	119.241	157.424	162.15	123.959	122.698	107.474	122.992	92.9165	97.1031	109.729
Aasi_0164	218.06	219.262	188.478	298.972	327.788	254.805	237.65	206.888	228.221	192.048	212.149	215.002
Aasi_0166	1121.45	1295.64	1053.94	891.626	896.186	799.832	662.444	511.847	559.25	408.646	397.911	446.715
Aasi_0167	150.565	166.108	265.408	91.2792	116.818	100.348	195.511	195.469	201.039	269.116	268.617	279.615
Aasi_0168	244.019	259.128	430.808	222.245	217.944	209.55	354.46	384.221	379.741	499.387	576.286	617.714
Aasi_0169	2720.55	3102.9	2373.29	2571.69	2866.4	2729.07	1981.45	1679.62	1563.1	1441.29	1067.08	1191.43
Aasi_0170	4101.6	4378.61	3692.64	3585.02	4533.24	3691.23	3262.34	2474.6	2570.18	2448.15	1586.37	1748.98
Aasi_0171	3208.59	3016.52	2661.78	2436.76	3180.24	2602.16	2323.2	1834.12	1848.65	1940.37	1102.96	1179.17
Aasi_0172	2222.13	2352.09	1884.78	1833.52	2205.59	1841.68	1633.18	1338.06	1384.94	1441.29	785.796	971.41
Aasi_0173	1926.19	1953.43	1600.14	1427.4	1869.09	1462.92	1415.36	1112.02	1149.45	1268.51	653.862	795.398
Aasi_0175	898.198	890.339	803.918	706.422	932.8	682.759	679.176	519.572	534.76	635.499	292.892	306.351
Aasi_0176	3494.15	2644.44	2504.07	2178.8	2524.66	2407.37	2144.11	1870.05	1868.29	2084.87	1168.4	1167.47
Aasi_0177	3514.92	3388.6	2977.19	2681.49	3544.64	2744.81	2417.39	2194.16	2145.23	2052.55	1306.67	1410.88
Aasi_0178	1801.59	1355.44	1384.74	1264.68	1504.69	1272.06	1075.16	1045.86	1024.84	926.057	638.558	638.88
Aasi_0179	477.655	411.948	457.733	320.139	449.836	304.979	301.477	246.519	293.351	336.24	163.598	164.872
Aasi_0180	2102.72	1601.28	1438.59	1224.99	1004.29	1277.96	1074.23	1037.8	1029.42	1148.56	660.195	649.463
Aasi_0182	2772.47	2777.32	2215.58	1874.53	2552.56	1986.3	1877.65	1615.14	1618.81	1653.23	1035.94	1085.04
Aasi_0183	2486.92	2445.11	1954.02	1693.3	2238.72	1660.66	1719.32	1369.29	1426.12	1467.4	796.351	1005.94
Aasi_0184	2253.28	2179.34	1869.4	1534.55	1909.19	1617.37	1442.01	1297.42	1205.97	1132.09	797.934	905.127
Aasi_0185	3198.21	3235.78	2692.55	2340.19	2819.32	2384.74	2361.62	1949.99	1961.68	1653.54	985.807	1107.88
Aasi_0186	1739.29	1827.19	1565.52	1332.15	1612.79	1293.7	1340.07	1103.29	1110.7	940.041	557.287	689.01
Aasi_0187	2923.04	2970.01	2565.61	2062.38	2407.85	2378.84	2050.23	1870.39	1696.86	1401.52	981.057	915.153
Aasi_0188	1972.92	2013.23	1627.07	1288.49	1649.4	1497.35	1440.77	1155.01	1146.22	1112.82	605.311	766.99
Aasi_0189	742.441	877.05	726.988	617.788	802.034	611.926	763.143	499.084	576.744	553.459	270.728	352.582
Aasi_0190	3218.98	3182.63	2681.01	2414.27	3058.19	2556.9	2506.63	2159.23	2023.85	2000.35	1125.66	1352.96
Aasi_0191	4875.19	4239.07	3927.28	3081	3162.8	3360.67	3103.39	2865.2	2701.79	2671.89	1467.1	1575.2
Aasi_0193	1105.87	1096.31	969.318	813.576	908.391	773.269	807.761	674.402	684.934	867.013	400.022	511.327
Aasi_0194	5892.8	5773.91	4888.9	3783.46	4555.9	4194.94	4007.82	3778.4	3494.64	3494.47	2184.29	2329.38
Aasi_0195	1744.48	1521.55	1407.82	1071.54	1283.25	1203.19	1210.25	1045.86	1038.84	967.699	567.314	618.271
Aasi_0196	2798.43	2478.33	2350.21	1911.57	2325.9	1953.83	2139.16	1707.16	1826.31	1913.33	942.533	1154.66
Aasi_0197	4828.47	4199.21	3958.05	2768.8	2848.96	3149.15	2938.55	2863.86	2708.52	3074.95	1615.39	1754
Aasi_0199	576.301	617.922	607.747	625.726	671.268	625.699	606.673	613.948	580.781	547.865	557.815	572.597
Aasi_0201	202.484	179.397	223.097	224.891	179.586	247.918	224.946	227.04	218.802	222.502	200.539	196.621
Aasi_0202	269.979	225.907	242.329	321.462	313.839	307.93	268.324	264.32	271.82	193.291	183.124	173.227
Aasi_0203	327.09	332.216	250.022	350.565	401.017	377.78	314.491	302.608	290.659	205.721	207.399	212.217
Aasi_0204	280.363	225.907	273.101	276.483	280.712	278.416	249.424	249.542	249.214	210.072	178.902	172.113
Aasi_0205	353.049	358.793	273.101	336.013	406.248	351.218	299.928	283.8	283.124	268.494	236.953	261.791
Aasi_0209	41.5352	19.933	42.3115	47.6239	40.1017	48.2064	51.4339	53.7372	59.4775	41.02	55.4121	56.8141
Aasi_0210	197.292	219.262	200.018	223.568	217.944	225.291	208.834	230.062	212.881	219.084	220.065	213.888
Aasi_0211	295.938	338.86	292.334	301.618	345.223	317.768	276.07	279.433	270.475	194.845	191.567	169.885
Aasi_0212	379.009	279.061	273.101	366.44	423.683	356.137	290.013	299.249	303.039	219.706	208.455	201.634
Aasi_0213	358.241	298.994	265.408	289.712	277.225	272.513	247.874	245.512	244.638	220.638	176.791	168.214
Aasi_0214	337.473	279.061	326.952	330.722	364.402	335.477	302.407	286.151	304.923	261.347	231.147	245.08
Aasi_0216	109.03	46.5102	65.3905	138.903	111.587	103.299	102.868	103.78	104.691	58.4224	75.466	71.2961
Aasi_0217	83.0704	53.1545	69.237	120.383	115.074	117.073	108.445	100.086	105.768	65.2591	58.0507	61.2701
Aasi_0219	20.7676	46.5102	38.465	68.7901	71.4856	72.8014	75.6017	87.6588	79.3931	48.4782	63.3281	74.6381
Aasi_0220	202.484	192.685	215.404	267.223	315.583	316.785	299.308	308.653	291.736	169.674	219.537	195.507
Aasi_0221	83.0704	106.309	84.623	154.778	142.971	117.073	141.288	134.007	132.95	95.0918	105.019	116.97
Aasi_0222	327.09	305.639	307.72	403.481	387.069	364.007	366.854	343.918	365.746	327.538	311.891	319.719
Aasi_0223	986.461	863.761	861.616	1045.08	1093.21	980.852	829.759	755.344	799.313	545.69	562.037	578.724
Aasi_0224	441.311	531.545	442.347	526.509	564.911	497.804	530.451	495.726	519.15	478.256	440.658	447.272
Aasi_0225	986.461	996.648	900.081	896.917	1019.98	845.087	989.948	928.31	949.487	1056.89	780.519	858.339
Aasi_0226	1256.44	1195.98	1207.8	1852.04	1926.62	1732.48	1535.27	1471.39	1493.13	1111.27	1128.82	1168.59
Aasi_0227	46.7271	26.5773	65.3905	99.2165	104.613	102.316	94.5021	88.6664	104.153	56.5579	68.0777	77.4232
Aasi_0228	290.746	205.974	323.106	465.656	571.885	529.286	522.395	533.342	544.986	499.076	515.068	461.197
Aasi_0229	259.595	179.397	203.864	338.659	324.301	349.25	313.871	301.936	324.301	295.22	260.173	253.435
Aasi_0230	721.674	564.767	646.212	562.227	632.909	554.865	543.465	527.968	540.949	667.507	474.961	540.848
Aasi_0231	321.898	345.505	300.027	362.471	413.222	366.959	277.619	249.542	257.287	190.184	176.791	174.898
Aasi_0232	2492.11	2411.89	1961.71	2287.27	2334.62	2170.27	1697.01	1555.36	1530.54	1176.53	1098.21	1074.46
Aasi_0233	306.322	232.551	238.483	268.546	270.251	253.821	188.385	180.02	183.815	152.893	132.989	101.374
Aasi_0236	0	0	7.693	5.29155	1.74355	8.85423	9.60513	10.7474	12.9182	5.90439	14.7766	5.01301
Aasi_0237	882.623	1122.89	938.546	895.595	957.21	878.536	794.128	727.467	736.337	478.877	556.759	559.229
Aasi_0238	109.03	112.953	119.241	185.204	179.586	174.133	145.936	141.732	142.1	100.685	125.073	105.273
Aasi_0239	103.838	79.7318	119.241	157.424	148.202	157.409	130.444	137.03	139.14	93.538	112.407	124.211
Aasi_0240	721.674	790.674	634.672	562.227	599.782	548.962	388.543	368.1	341.525	201.06	236.425	251.207
Aasi_0241	628.22	724.231	596.207	457.719	530.04	462.387	398.768	381.198	377.588	350.845	379.968	354.81
Aasi_0242	353.049	352.149	361.571	316.17	329.531	362.04	279.788	276.075	295.773	186.144	212.677	202.748
Aasi_0243	830.704	870.406	830.844	517.249	556.193	522.399	647.572	527.968	547.139	867.946	576.286	852.212
Aasi_0245	223.252	112.953	165.399	264.577	226.662	276.449	243.846	246.519	261.055	184.901	197.373	199.406
Aasi_0246	192.1	139.531	176.939	295.004	259.789	314.817	312.941	312.683	297.657	197.953	206.872	220.572
Aasi_0249	1137.03	1023.22	973.164	881.043	957.21	850.99	740.525	642.16	698.659	651.348	537.761	643.893
Aasi_0250	0	0	0	0	1.74355	0	6.5067	4.03029	4.57519	7.76894	5.80507	16.153
Aasi_0253	2476.54	2843.77	2427.14	1604.66	1684.27	1550.47	1811.65	1775.34	1736.96	2118.74	1719.89	1900.49
Aasi_0254	1266.82	1395.31	1219.34	875.751	920.595	824.427	928.29	868.528	884.358	1195.79	1008.5	1049.39
Aasi_0256	597.068	611.277	492.352	448.459	434.144	403.359	381.107	397.319	398.58	421.076	386.301	466.21
Aasi_0257	508.806	504.968	473.119	543.707	611.987	582.411	463.525	419.486	442.717	357.06	372.052	372.634
Aasi_0258	5711.09	5428.41	4861.97	3530.79	3961.35	3684.34	4970.5	4450.11	4358.28	8846.02	4100.49	4853.15
Aasi_0261	15.5757	19.933	26.9255	33.0722	31.3839	33.4493	41.2091	46.6842	41.9841	39.777	48.0238	46.2311
Aasi_0262	264.787	338.86	276.948	171.975	217.944	179.052	278.239	229.727	258.633	490.065	360.442	423.878
Aasi_0264	4890.77	4451.69	4304.23	3365.42	3596.95	3368.54	2998.66	2625.06	2538.43	2716.95	1964.23	2264.77
Aasi_0266	1401.81	1461.75	1200.11	957.77	1121.1	893.293	904.432	884.313	872.247	1294.93	907.702	1020.43
Aasi_0267	565.917	325.572	315.413	441.844	624.192	444.679	372.121	407.059	403.155	523.937	421.659	344.784
Aasi_0268	425.736	338.86	350.031	305.587	301.634	320.72	335.56	309.997	321.609	391.244	290.781	371.52
Aasi_0269	10.3838	19.933	11.5395	29.1035	26.1533	24.5951	38.4205	46.3483	41.4459	35.4264	43.8019	40.6611
Aasi_0272	1022.8	1169.4	1073.17	947.187	915.365	883.455	850.519	813.111	849.91	529.841	608.477	592.649
Aasi_0273	5.1919	6.64432	11.5395	7.93732	1.74355	8.85423	12.0839	13.7702	15.8786	16.1594	29.0254	18.381
Aasi_0274	2445.38	2465.04	2046.34	1537.19	1734.83	1451.11	1390.27	1291.37	1298.82	1088.58	973.141	985.892
Aasi_0275	1656.22	1774.03	1488.59	992.165	1103.67	989.706	839.674	841.659	834.569	643.579	628.531	638.88
Aasi_0276	1162.99	1029.87	953.932	699.807	798.547	695.549	668.331	629.733	621.419	654.766	638.558	618.271
Aasi_0277	1396.62	1255.78	1200.11	863.845	892.699	870.666	796.606	778.854	768.633	682.423	669.167	678.984
Aasi_0280	244.019	212.618	207.711	158.746	125.536	155.441	135.092	156.174	151.251	263.212	218.482	259.563
Aasi_0281	7969.56	7501.43	8958.5	759.337	788.085	850.006	3023.45	3000.89	2756.69	14961.1	6676.36	8073.17
Aasi_0282	57.1109	19.933	53.851	48.9468	41.8452	37.3845	39.6599	40.6388	42.5224	41.6415	46.9683	54.5861
Aasi_0283	1339.51	1375.37	1246.27	1383.74	1490.74	1357.65	1062.14	1007.57	1035.61	869.499	897.148	870.036
Aasi_0284	576.301	504.968	461.58	493.437	517.835	508.626	394.12	412.097	419.572	277.196	334.583	341.999
Aasi_0285	57.1109	39.8659	65.3905	48.9468	61.0243	63.9472	94.1923	74.2245	92.3113	87.6336	83.9097	78.5372
Aasi_0286	233.635	186.041	176.939	199.756	179.586	180.036	189.934	185.058	175.203	166.877	195.789	169.885
Aasi_0287	389.392	312.283	319.259	447.136	451.58	498.788	407.444	393.289	387.815	314.797	357.276	345.898
Aasi_0288	462.079	345.505	319.259	392.897	416.709	415.165	282.577	299.585	278.279	200.749	223.759	167.1
Aasi_0289	1261.63	1229.2	1065.48	1162.82	1169.92	1040.86	817.366	757.695	750.87	582.67	629.059	621.056
Aasi_0290	643.795	471.747	476.966	574.133	477.733	550.93	400.007	388.251	397.235	289.004	298.17	281.843
Aasi_0291	488.038	511.612	453.887	511.957	523.066	520.432	471.891	445.011	479.05	470.176	445.935	447.829
Aasi_0292	140.181	152.819	123.088	164.038	153.433	136.749	165.456	151.472	139.678	137.355	141.96	155.96
Aasi_0293	462.079	471.747	419.268	551.644	559.68	586.347	584.984	605.215	557.097	486.646	577.341	510.213
Aasi_0294	31.1514	13.2886	11.5395	15.8746	22.6662	23.6113	30.9843	28.5479	36.8707	23.9283	36.4136	39.5471
Aasi_0295	498.422	511.612	573.128	165.361	148.202	196.761	390.092	449.042	440.026	1217.86	638.03	626.626
Aasi_0297	51.919	46.5102	103.855	79.3732	66.255	83.6233	116.191	124.603	131.604	92.9165	102.908	100.817
Aasi_0298	218.06	265.773	288.487	346.596	364.402	332.525	366.544	335.858	374.089	251.403	280.227	315.82
Aasi_0299	700.906	591.344	569.282	735.525	767.163	687.678	556.788	525.281	535.029	497.523	478.655	484.591
Aasi_0300	233.635	146.175	211.557	211.662	205.739	210.534	172.892	164.57	173.319	187.698	150.404	165.429
Aasi_0301	394.584	372.082	353.878	377.023	407.991	375.813	338.658	355.673	333.72	302.678	330.361	306.908
Aasi_0303	1064.34	983.359	919.313	591.331	563.167	613.893	896.376	901.106	741.72	1269.44	861.262	1400.86
Aasi_0304	160.949	159.464	130.781	154.778	162.15	124.943	180.638	178.676	171.166	98.8209	138.794	118.084
Aasi_0305	192.1	139.531	138.474	158.746	127.279	137.732	198.609	190.095	200.77	126.168	129.295	127.553
Aasi_0307	960.501	1182.69	984.704	768.597	854.34	683.743	821.704	702.278	733.915	948.743	747.271	885.632
Aasi_0308	3546.07	2657.73	2654.08	2442.05	3455.72	2679.88	2294.08	2167.29	2236.73	3410.25	1923.06	1824.18
Aasi_0309	638.603	664.432	553.896	543.707	700.908	533.221	483.665	455.423	456.712	597.276	391.051	450.614
Aasi_0311	425.736	392.015	307.72	484.177	462.041	490.918	463.835	518.564	523.725	258.861	343.027	295.211
Aasi_0312	83.0704	73.0875	126.934	108.477	59.2808	121.008	155.541	178.004	160.132	302.367	349.888	331.973
Aasi_0315	5.1919	0	3.8465	13.2289	12.2049	13.7732	17.661	18.1363	21.5303	23.3068	16.8875	13.368
Aasi_0316	233.635	172.752	192.325	117.737	92.4083	132.813	136.021	160.54	144.253	177.132	185.235	192.165
Aasi_0318	332.281	358.793	361.571	252.671	203.996	277.432	386.064	458.446	425.762	751.412	754.132	683.997
Aasi_0319	134.989	79.7318	150.013	199.756	158.663	173.149	162.358	192.782	190.543	132.383	189.457	179.911
Aasi_0320	41.5352	73.0875	73.0835	99.2165	94.1518	70.8338	74.982	67.1715	75.8944	57.4901	46.4406	56.2571
Aasi_0321	472.463	438.525	488.505	457.719	421.94	422.052	337.729	346.605	350.137	238.351	291.837	255.663
Aasi_0322	259.595	212.618	257.715	306.91	329.531	313.833	269.563	288.837	274.512	223.745	265.978	245.637
Aasi_0323	887.815	943.493	877.002	956.447	945.005	982.819	852.998	877.932	890.01	579.563	710.33	665.616
Aasi_0324	742.441	797.318	769.3	953.802	873.52	909.034	627.742	653.579	602.042	414.24	536.178	518.568
Aasi_0325	1251.25	1136.18	1200.11	1206.47	1250.13	1116.62	1052.23	936.707	999.276	1201.08	948.338	959.156
Aasi_0326	5.1919	0	7.693	5.29155	8.71776	8.85423	9.60513	7.72472	9.68865	7.76894	7.38828	13.368
Aasi_0327	228.444	186.041	230.79	333.368	324.301	332.525	333.391	323.095	316.496	321.634	338.805	331.973
Aasi_0328	1162.99	1382.02	1153.95	1018.62	1077.52	1014.3	919.924	867.184	895.123	680.87	650.696	740.811
Aasi_0330	109.03	66.4432	103.855	117.737	85.434	101.332	103.797	131.992	120.839	80.1754	137.211	130.895
Aasi_0331	991.653	1215.91	923.16	1105.93	1185.62	1043.82	887.08	834.606	874.939	612.192	699.248	702.378
Aasi_0334	0	0	0	5.29155	6.97421	5.90282	9.60513	7.38887	9.68865	13.6733	3.69414	11.14
Aasi_0336	238.827	219.262	207.711	236.797	205.739	208.566	205.116	260.29	218.533	190.805	222.176	232.826
Aasi_0340	4257.36	3913.5	4073.44	3565.18	3698.07	3568.25	4959.04	4524.34	4665.89	4274.16	3618.14	3877.28
Aasi_0341	1962.54	2166.05	1900.17	1789.87	1966.73	1677.38	1625.44	1483.15	1580.33	952.782	967.336	1121.24
Aasi_0342	129.797	86.3761	153.86	103.185	101.126	93.4613	135.401	141.396	135.103	215.044	187.346	235.054
Aasi_0345	0	0	0	0	0	0	2.78859	2.351	3.22955	4.03985	3.69414	4.45601
Aasi_0346	1754.86	1528.19	1957.87	459.042	549.219	590.282	2272.39	2212.97	2165.41	5398.17	3406	3645.57
Aasi_0349	15.5757	6.64432	3.8465	5.29155	3.4871	5.90282	13.9429	12.0909	14.2638	12.7411	19.5262	10.583
Aasi_0351	669.755	544.834	596.207	587.362	512.604	546.011	460.427	467.85	465.862	176.199	241.702	228.37
Aasi_0352	218.06	179.397	173.092	268.546	256.302	257.756	212.242	206.888	201.578	130.829	150.404	150.947
Aasi_0353	908.582	744.164	815.458	804.315	714.856	747.69	513.72	493.711	485.778	362.654	393.69	390.458
Aasi_0355	420.544	458.458	446.194	451.105	407.991	479.112	841.533	845.353	852.332	772.543	835.931	886.746
Aasi_0356	51.919	26.5773	26.9255	71.4359	69.7421	69.85	61.0391	60.4544	55.9789	36.9801	58.5785	53.4721
Aasi_0357	83.0704	126.242	111.548	119.06	118.562	102.316	83.3478	89.3381	87.1978	48.1674	49.607	60.7131
Aasi_0359	815.128	724.231	980.857	186.527	197.021	251.854	673.289	698.584	714.807	1644.84	1104.55	1191.98
Aasi_0361	955.309	1136.18	853.923	974.968	938.031	879.52	611.01	583.72	598.543	395.905	480.238	522.467
Aasi_0363	950.117	843.828	676.984	1068.89	1086.23	1191.39	1098.08	1172.14	1155.37	769.435	861.262	777.017
Aasi_0364	31.1514	46.5102	42.3115	60.8528	67.9985	84.6071	56.3914	52.0579	57.0554	41.6415	58.0507	52.3581
Aasi_0365	114.222	152.819	107.702	187.85	188.304	201.68	179.399	161.883	164.976	152.893	183.651	162.644
Aasi_0366	25.9595	46.5102	38.465	26.4577	13.9484	24.5951	38.4205	35.9368	44.6754	49.7212	44.8574	47.9021
Aasi_0367	10.3838	0	7.693	0	0	0.983803	3.09843	3.35858	4.03694	2.79682	2.11094	7.24101
Aasi_0368	752.825	750.808	634.672	455.073	467.272	410.246	346.095	335.522	313.535	269.427	253.84	264.019
Aasi_0369	181.716	152.819	161.553	195.787	167.381	178.068	148.105	140.388	135.103	68.0559	83.382	74.6381
Aasi_0370	404.968	498.324	450.04	514.603	458.554	462.387	383.586	370.787	378.126	238.04	264.395	251.764
Aasi_0371	482.847	298.994	407.729	395.543	407.991	365.975	289.393	286.151	307.076	271.913	231.147	240.067
Aasi_0372	83.0704	46.5102	92.316	82.019	76.7163	66.8986	105.347	102.772	100.116	146.678	144.599	152.618
Aasi_0373	31.1514	26.5773	11.5395	17.1975	8.71776	19.6761	46.1666	38.2878	41.9841	34.8048	30.0808	25.065
Aasi_0374	31.1514	0	3.8465	11.906	3.4871	14.757	9.91497	13.7702	15.3404	10.255	15.3043	15.596
Aasi_0375	607.452	644.499	661.598	588.685	519.578	562.735	373.98	381.198	338.026	184.279	231.147	201.634
Aasi_0377	285.554	239.195	373.11	277.806	261.533	339.412	874.377	857.108	840.49	1028.61	1076.58	1126.81
Aasi_0378	1998.88	2139.47	1865.55	1420.78	1476.79	1343.88	1691.12	1513.04	1475.37	2709.49	1898.79	2150.58
Aasi_0379	758.017	770.741	719.295	588.685	605.013	548.962	807.141	705.301	753.561	1049.74	851.763	1026.55
Aasi_0380	669.755	684.365	700.063	386.283	394.043	410.246	561.745	607.23	596.121	1257.64	752.549	849.427
Aasi_0384	576.301	624.566	534.663	435.23	432.401	414.181	471.271	470.872	461.018	571.794	501.347	531.936
Aasi_0385	1152.6	1282.35	1169.34	882.366	857.828	827.378	876.546	704.293	744.68	854.272	586.312	658.375
Aasi_0386	1188.94	1142.82	861.616	919.407	939.775	935.597	694.048	686.829	664.211	644.511	662.834	697.922
Aasi_0388	46.7271	73.0875	73.0835	104.508	87.1776	109.202	89.8545	96.3911	103.076	81.4185	109.769	101.374
Aasi_0389	25.9595	26.5773	23.079	38.3637	34.871	29.5141	30.6745	29.2196	32.0264	20.51	20.0539	21.166
Aasi_0390	119.414	192.685	150.013	169.33	149.945	169.214	146.556	138.037	148.828	115.291	130.35	125.882
Aasi_0392	0	13.2886	11.5395	6.61444	12.2049	9.83803	23.8579	23.8459	27.9894	58.7332	39.58	61.2701
Aasi_0393	654.179	431.881	538.51	562.227	559.68	595.201	918.065	972.979	997.662	1120.9	926.173	888.974
Aasi_0395	114.222	172.752	161.553	152.132	135.997	140.684	163.287	151.136	150.174	217.219	227.453	236.168
Aasi_0397	1988.5	2119.54	1846.32	1498.83	1626.73	1480.62	1462.15	1196.66	1245.53	1235.88	768.381	986.449
Aasi_0398	1085.11	1122.89	1030.86	755.369	917.108	868.698	933.557	665.334	727.725	821.332	434.853	538.063
Aasi_0399	1702.94	1893.63	1696.31	1161.49	1375.66	1227.79	1326.13	993.802	1036.42	1129.29	682.888	1007.06
Aasi_0400	212.868	279.061	207.711	256.64	242.354	241.032	217.2	239.131	230.105	188.008	251.201	249.536
Aasi_0401	1209.71	1182.69	1065.48	1145.62	1087.98	1102.84	763.763	759.038	748.717	753.898	734.078	712.404
Aasi_0402	773.593	883.694	776.993	691.87	673.011	723.095	514.029	520.915	507.577	260.415	320.335	311.364
Aasi_0403	1012.42	1089.67	1011.63	624.403	711.369	616.845	859.504	774.487	753.292	2592.96	1307.2	1678.24
Aasi_0404	36.3433	39.8659	73.0835	79.3732	48.8195	52.1416	55.152	53.7372	60.0158	29.2112	39.58	44.0031
Aasi_0405	150.565	199.33	161.553	206.37	169.125	203.647	173.822	174.31	176.549	120.574	141.433	150.947
Aasi_0406	233.635	119.598	219.25	210.339	176.099	202.663	171.963	157.517	159.594	144.502	147.238	178.797
Aasi_0409	5.1919	13.2886	3.8465	13.2289	12.2049	6.88662	29.4351	28.8837	29.0659	34.8048	34.8304	36.7621
Aasi_0412	25.9595	0	15.386	22.4891	19.1791	15.7409	41.519	45.3408	47.6358	45.9921	27.9699	38.9901
Aasi_0413	15.5757	13.2886	19.2325	14.5518	24.4097	23.6113	37.491	28.8837	29.3351	31.3865	26.3867	15.596
Aasi_0414	36.3433	33.2216	42.3115	34.3951	43.5888	47.2226	74.6722	52.3938	64.0527	71.4742	62.8003	67.3971
Aasi_0415	77.8785	53.1545	92.316	105.831	83.6905	87.5585	105.966	103.78	104.96	111.251	99.7417	96.9182
Aasi_0417	77.8785	53.1545	69.237	80.6961	99.3825	90.5099	136.021	133.671	128.105	138.598	137.739	132.009
Aasi_0419	72.6866	112.953	88.4695	88.6334	78.4598	77.7204	86.4462	99.078	90.9656	112.494	137.739	121.426
Aasi_0420	726.866	797.318	676.984	485.5	537.014	489.934	479.947	415.12	448.1	652.901	472.85	525.252
Aasi_0421	467.271	431.881	446.194	339.982	355.685	315.801	373.051	326.454	350.675	462.407	373.636	457.298
Aasi_0422	342.665	338.86	334.645	456.396	482.964	411.23	364.065	316.042	323.762	203.235	221.648	256.22
Aasi_0423	1142.22	996.648	1019.32	1062.28	992.081	1051.69	731.539	721.422	720.459	550.973	521.929	513.555
Aasi_0424	275.171	285.706	238.483	353.211	326.044	318.752	263.057	280.777	283.124	151.65	208.455	203.305
Aasi_0425	602.26	531.545	600.054	629.694	611.987	609.958	551.83	534.013	528.3	309.825	359.387	355.924
Aasi_0426	46.7271	53.1545	46.158	82.019	64.5114	67.8824	76.2214	81.9492	86.1213	87.6336	96.0476	116.413
Aasi_0427	337.473	332.216	257.715	441.844	496.912	412.214	367.164	357.352	382.432	322.566	315.057	320.276
Aasi_0428	950.117	823.895	784.686	731.557	843.879	739.82	672.669	574.316	623.841	697.34	453.851	505.757
Aasi_0429	986.461	1063.09	984.704	646.892	721.831	621.764	902.573	759.71	823.804	1393.44	891.87	1056.63
Aasi_0430	1323.93	1661.08	1280.88	853.262	1037.41	886.407	1153.55	979.696	988.78	1615.63	1098.21	1404.2
Aasi_0432	1723.71	1408.6	1277.04	304.264	346.967	358.104	280.718	312.348	308.422	303.299	354.637	288.527
Aasi_0435	1651.02	1607.92	1453.98	1523.97	1602.32	1422.58	1093.44	1086.16	1051.76	743.332	836.986	827.704
Aasi_0436	2435	2504.91	2123.27	2096.78	1968.47	2018.76	1371.36	1357.2	1286.98	787.149	937.256	904.013
Aasi_0440	51.919	39.8659	46.158	39.6866	36.6146	45.2549	76.8411	74.2245	87.1978	96.9563	79.6878	75.7521
Aasi_0441	57.1109	26.5773	46.158	54.2384	62.7679	44.2711	62.2784	61.7978	67.8205	50.9642	59.1062	51.8011
Aasi_0442	98.6461	172.752	103.855	120.383	120.305	122.975	124.247	133.671	133.488	93.2272	122.434	111.4
Aasi_0443	140.181	139.531	73.0835	158.746	141.228	161.344	144.697	160.54	149.098	142.638	145.655	130.338
Aasi_0444	140.181	159.464	107.702	108.477	94.1518	131.83	134.472	128.969	144.791	80.7969	101.325	106.387
Aasi_0445	5.1919	19.933	26.9255	18.5204	15.692	17.7085	27.576	29.5555	31.4881	22.9961	36.9414	35.6481
Aasi_0446	306.322	245.84	273.101	370.408	350.454	380.732	495.749	516.885	504.886	578.63	634.864	606.574
Aasi_0447	0	0	7.693	21.1662	22.6662	25.5789	25.717	31.2348	27.4512	22.3745	26.9144	40.1041
Aasi_0448	72.6866	59.7989	80.7765	85.9877	83.6905	96.4127	94.1923	107.139	107.921	134.247	134.572	128.667
Aasi_0449	290.746	365.437	311.566	365.117	371.377	394.505	663.064	732.841	692.738	619.65	703.469	679.541
Aasi_0450	41.5352	66.4432	76.93	136.257	113.331	159.376	159.259	176.325	178.433	137.355	183.651	170.442
Aasi_0451	726.866	624.566	673.137	761.983	683.472	803.767	964.231	1129.82	996.854	781.244	844.374	697.365
Aasi_0453	197.292	305.639	415.422	156.101	141.228	221.356	732.779	732.169	718.036	669.682	806.905	869.479
Aasi_0454	77.8785	93.0204	107.702	162.715	135.997	178.068	137.26	154.494	155.018	139.841	164.125	165.429
Aasi_0455	872.239	890.339	838.537	308.233	259.789	335.477	317.899	322.423	305.731	417.969	388.94	356.481
Aasi_0456	25.9595	13.2886	38.465	10.5831	8.71776	11.8056	20.4496	16.457	24.4907	43.506	25.859	36.7621
Aasi_0457	815.128	571.411	750.067	463.011	563.167	477.145	447.103	446.355	476.897	699.515	452.268	443.373
Aasi_0458	36.3433	39.8659	53.851	52.9155	57.5372	51.1578	56.0816	53.4013	49.2506	63.7053	44.3297	62.9411
Aasi_0459	1360.28	1554.77	1515.52	693.193	638.14	688.662	894.826	881.626	869.018	2193.02	1440.19	1591.91
Aasi_0460	124.606	93.0204	103.855	170.652	169.125	170.198	151.823	141.396	154.48	140.773	182.596	154.289
Aasi_0461	903.39	843.828	873.155	309.556	292.917	304.979	302.097	325.782	322.417	412.064	363.081	349.797
Aasi_0462	25.9595	6.64432	23.079	13.2289	8.71776	8.85423	18.2807	19.4797	21.7995	38.5339	22.6926	43.4461
Aasi_0463	815.128	624.566	657.751	457.719	549.219	496.821	450.822	449.377	472.591	682.734	420.604	461.754
Aasi_0464	46.7271	33.2216	34.6185	55.5613	55.7937	56.0768	49.265	52.0579	48.9815	59.0439	61.7449	56.8141
Aasi_0465	2845.16	3056.39	3184.9	1476.34	1579.66	1576.05	2146.59	2066.2	2064.76	4568.13	3144.24	3255.11
Aasi_0466	197.292	166.108	157.706	187.85	193.534	194.793	164.217	161.547	156.902	178.064	194.734	191.608
Aasi_0467	1656.22	1375.37	1519.37	1613.92	1656.37	1474.72	1481.67	1298.76	1362.6	1104.74	1078.16	1140.74
Aasi_0468	747.633	764.097	692.37	784.472	693.934	803.767	662.134	664.998	639.72	564.025	642.252	587.079
Aasi_0469	1495.27	1395.31	1377.05	1317.6	1272.79	1179.58	1220.78	1154.01	1146.76	1453.41	1243.34	1356.3
Aasi_0470	1251.25	1136.18	1184.72	1369.19	1393.1	1278.94	1120.39	1044.18	1030.5	1151.36	1073.41	1180.29
Aasi_0471	332.281	232.551	284.641	410.095	407.991	427.954	363.756	365.749	351.213	357.993	393.162	342.556
Aasi_0472	778.785	744.164	784.686	1168.11	1194.33	1317.31	1637.52	1690.37	1595.4	1129.29	1375.8	1281.66
Aasi_0473	337.473	225.907	326.952	341.305	374.864	338.428	290.943	244.84	283.662	238.662	239.063	269.032
Aasi_0474	1079.91	1229.2	1088.56	951.156	1019.98	877.552	716.357	592.117	609.577	489.132	448.574	567.027
Aasi_0475	825.512	896.983	826.997	828.127	817.726	749.658	610.391	552.822	586.163	432.574	402.133	440.031
Aasi_0476	134.989	112.953	92.316	113.768	99.3825	144.619	136.641	158.861	162.285	220.949	187.346	148.162
Aasi_0478	1220.1	1315.57	1450.13	377.023	399.273	480.096	1418.77	1379.7	1366.64	1903.08	1739.94	2000.75
Aasi_0480	51.919	46.5102	65.3905	105.831	87.1776	103.299	129.824	123.931	134.834	96.3348	96.5753	107.501
Aasi_0481	2881.5	2484.97	2330.98	2058.41	2427.02	2058.12	2056.12	2026.56	2001.24	2061.57	1570.01	1571.86
Aasi_0482	1085.11	1222.55	977.011	916.761	1429.71	854.925	606.363	580.698	583.203	507.467	486.571	484.034
Aasi_0483	129.797	79.7318	96.1625	105.831	135.997	112.154	73.1229	84.6361	83.1609	62.773	79.6878	81.3222
Aasi_0484	114.222	179.397	126.934	140.226	144.715	121.992	108.755	92.025	107.921	78.6216	84.4374	100.26
Aasi_0485	134.989	126.242	138.474	153.455	135.997	132.813	126.726	136.022	139.678	168.431	198.956	189.38
Aasi_0487	10.3838	0	11.5395	22.4891	24.4097	30.4979	21.3792	41.3105	40.1002	33.8726	41.1633	25.065
Aasi_0488	72.6866	152.819	150.013	230.182	228.405	227.259	202.018	196.141	198.348	133.936	155.682	153.732
Aasi_0490	31.1514	33.2216	34.6185	51.5926	74.9727	65.9148	68.4753	54.7448	62.1688	53.761	60.1617	66.8401
Aasi_0492	62.3028	59.7989	96.1625	74.0817	102.87	76.7366	98.8399	85.6437	91.5039	84.2153	91.8257	90.7912
Aasi_0494	342.665	385.37	346.185	324.107	265.02	312.849	531.381	556.516	532.337	407.714	485.515	494.617
Aasi_0495	955.309	1016.58	961.625	858.554	850.853	775.237	1261.68	1063.66	1163.71	1522.09	1074.47	1320.65
Aasi_0496	394.584	451.814	400.036	408.772	404.504	371.878	324.406	298.241	316.227	262.59	279.171	310.25
Aasi_0498	212.868	179.397	142.32	275.161	249.328	304.979	286.915	281.113	315.688	234.933	264.395	250.093
Aasi_0501	1085.11	963.426	1161.64	1303.04	1323.36	1397.98	1635.35	1746.8	1738.04	1904.94	1887.18	1778.5
Aasi_0503	1308.36	1421.88	1430.9	545.03	566.654	580.444	582.815	657.273	561.134	2950.33	2379.02	4712.23
Aasi_0504	1204.52	1129.53	1069.33	1091.38	1067.05	1060.54	753.848	780.533	771.324	644.822	719.301	725.215
Aasi_0505	981.269	790.674	834.69	813.576	739.266	759.496	577.547	585.064	609.847	229.961	286.56	295.768
Aasi_0506	404.968	365.437	392.343	384.96	359.172	349.25	301.787	282.792	307.076	164.391	203.705	209.432
Aasi_0507	1329.13	1428.53	1469.36	1117.84	1218.74	1121.54	1102.42	1140.91	1176.9	1390.64	1074.47	1260.49
Aasi_0509	1131.83	970.07	1011.63	378.346	432.401	439.76	294.661	328.469	285.008	158.797	210.566	155.96
Aasi_0511	872.239	970.07	788.532	428.615	591.064	412.214	409.612	382.878	402.079	325.674	324.556	328.074
Aasi_0512	93.4542	66.4432	65.3905	41.0095	27.8968	41.3197	27.8859	35.6009	35.525	29.8327	32.1918	17.267
Aasi_0513	77.8785	59.7989	107.702	68.7901	55.7937	73.7852	69.4048	66.1639	63.2453	59.0439	45.9129	39.5471
Aasi_0515	145.373	146.175	138.474	129.643	132.51	130.846	183.737	146.434	150.712	170.295	152.515	157.631
Aasi_0517	285.554	292.35	215.404	287.067	289.43	259.724	286.915	273.388	278.818	303.61	270.2	269.589
Aasi_0518	981.269	823.895	853.923	717.005	695.677	651.278	735.567	645.854	681.704	661.603	532.484	562.014
Aasi_0519	1162.99	1209.27	1280.88	956.447	1026.95	972.981	1002.96	981.376	988.78	1205.74	952.56	1013.74
Aasi_0520	347.857	298.994	353.878	343.951	282.455	348.266	305.815	312.348	305.731	289.626	301.336	294.654
Aasi_0523	223.252	358.793	303.873	399.512	353.941	402.375	325.955	351.643	365.477	150.407	202.122	205.533
Aasi_0524	534.766	438.525	519.277	746.108	683.472	772.285	600.476	604.879	577.82	472.041	554.648	545.861
Aasi_0526	5.1919	19.933	19.2325	38.3637	36.6146	72.8014	56.7013	60.7902	55.4406	48.7889	48.0238	46.7881
Aasi_0528	140.181	146.175	119.241	85.9877	104.613	103.299	76.5312	84.6361	75.087	45.9921	62.8003	44.5601
Aasi_0529	109.03	112.953	92.316	104.508	111.587	114.121	90.784	97.0628	100.385	77.6894	80.7433	74.6381
Aasi_0530	93.4542	99.6648	157.706	100.539	90.6647	81.6557	87.0659	89.0022	94.4643	79.8647	75.9937	83.5502
Aasi_0533	46.7271	46.5102	26.9255	68.7901	64.5114	63.9472	50.1946	51.3862	51.9419	45.0598	49.0793	42.8891
Aasi_0534	337.473	378.726	292.334	423.324	383.581	418.116	297.449	283.8	281.778	189.251	238.536	233.383
Aasi_0535	3026.88	3109.54	2696.4	2537.3	2760.04	2506.73	1592.59	1235.28	1245.8	1007.79	834.347	867.251
Aasi_0536	5010.18	4651.02	4269.61	4089.04	4299.6	3761.08	2467.59	2076.94	2059.91	1597.91	1443.35	1545.12
Aasi_0541	1292.78	1481.68	1811.7	277.806	294.66	345.315	858.885	845.353	852.332	1930.74	1555.76	1829.75
Aasi_0544	758.017	637.854	646.212	575.456	550.962	534.205	707.991	742.581	724.226	772.854	751.493	795.398
Aasi_0545	88.2623	73.0875	73.0835	41.0095	45.3324	44.2711	49.265	70.1942	56.248	37.6017	44.8574	30.0781
Aasi_0548	1853.51	1428.53	1507.83	621.757	648.601	649.31	469.722	566.592	458.327	406.471	480.766	398.256
Aasi_0549	109.03	59.7989	111.548	27.7806	81.9469	50.174	48.6453	41.6463	49.2506	55.0041	47.4961	36.2051
Aasi_0550	83.0704	66.4432	46.158	23.812	54.0501	30.4979	36.5615	31.9065	34.9868	40.0877	28.4976	38.4331
Aasi_0551	114.222	152.819	180.785	83.3419	85.434	80.6719	152.443	164.906	154.211	305.475	195.262	179.911
Aasi_0552	25.9595	26.5773	3.8465	23.812	26.1533	26.5627	17.661	17.1287	21.2612	18.0239	24.8035	32.3061
Aasi_0553	124.606	112.953	138.474	125.674	151.689	142.651	199.539	203.194	213.958	254.2	249.618	242.295
Aasi_0554	25.9595	33.2216	42.3115	34.3951	43.5888	31.4817	58.2505	59.7826	61.6306	95.4025	121.907	120.312
Aasi_0555	57.1109	53.1545	73.0835	48.9468	66.255	52.1416	92.0234	82.621	96.3482	180.55	115.046	154.846
Aasi_0556	513.998	498.324	630.826	190.496	202.252	217.42	508.762	525.281	515.113	922.95	715.607	763.648
Aasi_0557	1157.79	1176.04	1450.13	455.073	488.195	590.282	1601.89	1557.37	1618.27	2394.08	2241.81	2504.28
Aasi_0559	2580.37	2744.1	2465.61	1874.53	1860.37	1762.98	1401.73	1366.6	1386.55	1541.98	1435.96	1530.64
Aasi_0560	1843.12	1574.7	1561.68	1217.06	1234.43	1230.74	1135.57	1030.41	1035.34	1049.74	720.357	745.824
Aasi_0561	726.866	830.54	607.747	551.644	596.295	501.74	471.271	401.35	420.649	427.292	291.837	305.794
Aasi_0562	1765.25	1734.17	1457.82	1292.46	1339.05	1249.43	1086.31	971.3	985.551	1064.66	717.718	812.108
Aasi_0563	571.109	584.7	573.128	771.243	770.65	853.941	1016.59	1069.03	1008.96	1017.73	1050.72	1093.39
Aasi_0564	430.928	292.35	234.636	353.211	306.865	332.525	332.152	359.368	344.485	207.586	216.899	231.155
Aasi_0565	238.827	205.974	242.329	193.142	214.457	231.194	350.432	368.772	357.403	366.383	400.55	394.914
Aasi_0566	218.06	298.994	311.566	209.016	238.867	193.809	315.73	294.211	303.578	380.989	375.219	394.914
Aasi_0568	20.7676	19.933	26.9255	26.4577	41.8452	32.4655	35.6319	38.9595	30.9498	42.5738	37.4691	47.3451
Aasi_0570	1676.98	1654.44	1534.75	1008.04	1152.49	1107.76	940.373	895.732	836.453	723.754	576.813	520.796
Aasi_0571	602.26	790.674	607.747	534.446	566.654	471.242	488.313	369.779	430.068	396.216	236.425	373.748
Aasi_0572	477.655	544.834	450.04	349.242	359.172	337.444	344.855	283.128	311.651	277.506	162.014	277.387
Aasi_0573	571.109	398.659	480.812	525.186	526.553	539.124	448.962	459.789	446.485	478.256	465.989	441.145
Aasi_0574	5.1919	13.2886	15.386	17.1975	22.6662	23.6113	30.3646	38.2878	42.2533	31.0757	37.9968	44.5601
Aasi_0575	72.6866	26.5773	69.237	72.7588	64.5114	57.0606	89.2348	99.4138	85.3139	113.426	100.797	100.817
Aasi_0576	254.403	172.752	203.864	215.631	251.071	213.485	195.821	198.492	211.266	266.941	195.262	213.888
Aasi_0577	1137.03	990.003	980.857	736.848	753.214	703.419	512.17	537.036	526.686	263.522	344.61	282.957
Aasi_0578	1978.11	1654.44	1730.92	1521.32	1426.23	1391.1	1071.75	1014.63	975.593	649.483	702.942	663.388
Aasi_0580	72.6866	73.0875	50.0045	80.6961	78.4598	79.6881	68.1655	68.1791	74.8179	54.0718	61.7449	70.7391
Aasi_0581	171.333	152.819	150.013	117.737	101.126	108.218	90.784	105.459	91.773	69.2989	89.187	91.3482
Aasi_0583	12673.4	12524.5	11358.7	7193.86	8093.57	9002.78	9194.28	7737.82	6783.4	8098.03	4021.86	5011.9
Aasi_0584	269.979	245.84	257.715	243.411	259.789	266.611	250.353	240.81	269.398	179.307	190.512	185.481
Aasi_0586	31.1514	66.4432	23.079	41.0095	54.0501	44.2711	48.6453	59.1109	41.4459	53.1395	54.3566	57.3711
Aasi_0587	581.493	551.478	596.207	596.622	531.783	507.642	501.326	505.801	542.026	475.77	452.268	440.588
Aasi_0588	347.857	338.86	361.571	388.929	346.967	405.327	404.655	434.936	418.496	336.861	415.854	417.194
Aasi_0589	62.3028	126.242	130.781	97.8936	129.023	128.878	219.369	215.285	228.491	161.905	211.094	232.269
Aasi_0590	1121.45	1222.55	957.778	997.457	985.107	932.645	826.041	794.975	793.662	744.264	735.133	721.316
Aasi_0591	456.887	511.612	623.133	185.204	141.228	205.615	333.081	393.289	338.564	656.009	718.246	718.531
Aasi_0592	1147.41	777.385	1369.35	179.913	188.304	209.55	632.08	674.066	608.232	1967.41	1563.68	1487.19
Aasi_0593	41.5352	39.8659	57.6975	75.4046	67.9985	81.6557	76.5312	63.8129	72.6649	30.1435	30.0808	36.7621
Aasi_0594	145.373	205.974	242.329	292.358	275.481	297.109	229.594	252.229	247.868	94.4703	140.377	140.921
Aasi_0595	249.211	259.128	226.943	382.314	338.249	368.926	299.618	351.979	332.913	147.61	218.482	158.188
Aasi_0596	145.373	186.041	157.706	152.132	123.792	147.57	113.403	114.863	110.881	68.0559	86.0206	100.26
Aasi_0597	882.623	990.003	803.918	821.513	819.469	729.982	632.699	618.314	609.847	332.821	395.8	425.549
Aasi_0598	197.292	259.128	273.101	207.693	237.123	182.004	185.286	156.174	191.082	140.773	135.1	167.657
Aasi_0599	477.655	252.484	353.878	444.49	509.117	478.128	370.882	411.761	424.147	371.977	333	282.957
Aasi_0600	1069.53	1069.74	1061.63	660.121	744.497	662.1	930.768	833.598	858.791	1314.5	1045.44	1311.74
Aasi_0601	804.744	724.231	853.923	668.058	734.035	665.051	830.689	717.392	763.788	771.922	694.498	855.554
Aasi_0602	379.009	365.437	365.417	296.327	338.249	287.271	276.69	236.108	257.018	289.004	258.59	308.022
Aasi_0603	207.676	279.061	238.483	182.558	184.817	199.712	221.538	233.757	247.868	237.419	267.561	325.289
Aasi_0604	140.181	239.195	153.86	230.182	203.996	196.761	163.287	190.431	180.316	99.1316	122.962	114.742
Aasi_0605	659.371	770.741	800.072	664.089	657.319	648.326	631.46	572.637	601.773	592.304	593.173	611.587
Aasi_0606	129.797	106.309	157.706	108.477	122.049	159.376	144.697	161.883	164.707	169.363	176.791	165.429
Aasi_0608	192.1	119.598	165.399	255.317	268.507	284.319	383.895	402.357	393.736	413.929	377.858	343.67
Aasi_0610	10.3838	19.933	19.2325	22.4891	20.9226	13.7732	24.1678	22.8383	26.3747	44.4383	37.9968	24.508
Aasi_0612	5.1919	6.64432	7.693	15.8746	5.23066	18.6923	15.1823	16.457	16.4169	11.498	12.6656	10.583
Aasi_0613	228.444	205.974	196.171	209.016	188.304	218.404	194.272	207.56	187.314	170.606	175.208	152.618
Aasi_0614	1448.54	1282.35	1223.19	1318.92	1236.18	1169.74	965.781	960.217	971.825	856.137	796.351	837.73
Aasi_0617	399.776	465.102	423.115	361.148	366.146	342.363	447.103	398.999	436.527	437.547	377.33	365.393
Aasi_0618	1329.13	1408.6	1296.27	1255.42	1264.08	1114.65	1336.66	1289.02	1299.89	1389.09	1283.45	1459.34
Aasi_0619	633.412	551.478	557.742	673.35	657.319	664.067	496.368	527.632	504.617	462.096	473.905	439.474
Aasi_0620	93.4542	139.531	96.1625	132.289	106.357	145.603	147.175	160.54	160.132	133.004	158.32	164.872
Aasi_0621	337.473	292.35	307.72	336.013	322.557	275.465	232.382	227.376	213.689	252.957	212.149	236.725
Aasi_0622	695.714	637.854	573.128	645.569	636.396	607.007	491.721	512.519	484.701	440.965	410.577	438.36
Aasi_0623	109.03	106.309	119.241	148.163	139.484	171.182	135.711	162.555	147.214	97.2671	111.352	111.4
Aasi_0624	669.755	644.499	542.356	587.362	566.654	551.914	413.64	425.867	426.031	254.51	315.585	304.68
Aasi_0625	166.141	166.108	219.25	220.922	190.047	216.437	199.849	198.828	197.541	185.211	212.149	207.204
Aasi_0627	498.422	504.968	473.119	570.164	570.141	549.946	496.988	488.337	491.699	475.148	454.907	505.2
Aasi_0628	674.947	730.875	696.216	571.487	556.193	493.869	569.491	489.344	507.847	763.22	466.517	518.011
Aasi_0629	3468.19	2730.81	2673.32	2561.11	2732.15	2602.16	2292.22	2360.74	2270.91	1741.17	1400.08	1376.91
Aasi_0630	218.06	239.195	242.329	296.327	326.044	343.347	276.07	267.678	277.203	176.51	189.457	219.458
Aasi_0632	347.857	292.35	353.878	343.951	333.018	364.007	356.939	370.787	366.823	331.889	406.355	407.725
Aasi_0633	57.1109	53.1545	50.0045	50.2697	57.5372	54.1092	62.5883	67.8432	72.1266	58.4224	70.7164	74.6381
Aasi_0634	181.716	199.33	188.478	235.474	188.304	207.582	220.918	219.651	213.419	119.331	141.433	139.807
Aasi_0635	399.776	332.216	315.413	332.045	352.197	362.04	344.545	341.567	347.177	256.064	241.174	258.449
Aasi_0636	872.239	896.983	807.765	772.566	805.521	703.419	715.427	667.013	724.496	499.698	482.349	570.369
Aasi_0637	1022.8	1295.64	946.239	697.162	681.729	781.14	651.29	688.844	537.451	504.049	390.523	725.215
Aasi_0638	430.928	425.236	307.72	459.042	449.836	430.906	387.614	356.009	380.279	306.096	319.807	362.608
Aasi_0639	316.706	418.592	365.417	392.897	366.146	320.72	385.135	348.284	377.05	379.746	340.388	378.761
Aasi_0641	337.473	405.303	438.501	469.625	503.887	495.837	521.466	453.744	503.271	585.778	537.761	592.092
Aasi_0642	456.887	471.747	392.343	599.268	561.424	562.735	474.37	481.956	476.897	347.738	418.493	373.748
Aasi_0644	7538.64	7242.31	6500.58	4847.06	4927.28	4761.61	4805.97	4206.62	4292.61	3900.01	2649.75	2563.32
Aasi_0645	72.6866	126.242	92.316	76.7275	71.4856	80.6719	59.4898	58.4392	61.8997	43.8168	56.4675	60.7131
Aasi_0646	1536.8	1096.31	1415.51	994.811	945.005	1032.01	1305.06	1180.2	1234.23	1304.87	1182.65	1235.43
Aasi_0648	1007.23	1149.47	1127.02	993.488	1004.29	954.289	1257.34	1164.42	1225.61	1364.85	1266.56	1337.92
Aasi_0649	477.655	498.324	419.268	316.17	324.301	330.558	379.867	367.092	378.396	524.248	442.769	521.353
Aasi_0650	1438.16	1514.9	1188.57	1742.24	1733.09	1637.05	1216.75	1238.31	1212.96	642.646	840.68	784.258
Aasi_0651	1225.29	1036.51	942.392	863.845	904.903	840.168	663.684	690.187	680.089	451.22	471.266	496.288
Aasi_0652	98.6461	99.6648	126.934	145.518	167.381	147.57	145.007	158.189	141.562	120.263	147.766	169.328
Aasi_0653	166.141	159.464	157.706	189.173	217.944	196.761	230.523	220.658	247.599	213.801	219.537	225.585
Aasi_0654	9210.43	8285.46	8039.18	4425.06	5068.51	5987.43	5689.96	4892.1	4478.31	6467.17	2953.2	3480.7
Aasi_0655	908.582	710.942	1019.32	134.934	148.202	184.955	386.374	413.776	403.155	1565.91	794.767	884.518
Aasi_0656	623.028	710.942	707.756	648.215	693.934	694.565	895.756	883.305	916.115	1014.93	942.005	983.107
Aasi_0657	5.1919	6.64432	42.3115	42.3324	24.4097	44.2711	67.5458	48.0276	54.9023	69.2989	43.8019	102.488
Aasi_0660	36.3433	13.2886	15.386	35.718	45.3324	35.4169	44.9272	45.3408	49.7889	32.6295	52.2457	50.1301
Aasi_0661	264.787	232.551	253.869	422.001	388.812	385.651	327.814	314.027	308.422	197.331	233.786	205.533
Aasi_0662	176.525	245.84	169.246	235.474	233.636	238.08	193.342	179.684	184.623	150.096	156.209	170.999
Aasi_0664	72.6866	39.8659	38.465	64.8215	55.7937	66.8986	43.9977	47.3559	54.3641	19.267	26.9144	22.28
Aasi_0665	379.009	372.082	276.948	300.295	287.686	292.19	206.665	226.704	208.037	87.6336	153.571	144.82
Aasi_0666	5.1919	0	0	9.26021	5.23066	7.87043	6.5067	9.40401	10.2269	8.70121	7.38828	8.35502
Aasi_0671	197.292	252.484	253.869	271.192	305.122	289.238	391.022	390.266	395.62	433.507	431.686	512.998
Aasi_0674	77.8785	73.0875	76.93	152.132	130.766	153.473	156.471	169.944	174.665	99.7531	113.463	136.465
Aasi_0676	488.038	564.767	526.97	476.239	510.861	472.226	553.999	504.458	528.031	553.459	453.323	480.692
Aasi_0677	124.606	199.33	138.474	96.5708	97.6389	93.4613	89.2348	114.527	95.81	151.65	186.29	174.898
Aasi_0681	0	0	0	2.64577	10.4613	0.983803	9.91497	10.4116	9.41952	9.32272	7.91601	3.34201
Aasi_0683	10.3838	6.64432	0	2.64577	3.4871	9.83803	18.2807	28.8837	23.6834	55.6256	34.3027	21.723
Aasi_0686	31.1514	59.7989	38.465	47.6239	48.8195	57.0606	69.4048	78.9265	67.8205	82.6615	93.9367	90.2342
Aasi_0690	970.885	863.761	807.765	806.961	852.597	772.285	616.588	535.357	577.82	422.319	395.8	460.64
Aasi_0691	597.068	604.633	492.352	463.011	406.248	446.647	389.473	380.191	362.517	344.009	307.141	306.908
Aasi_0692	119.414	99.6648	119.241	133.612	149.945	98.3803	109.684	92.3608	102.269	82.9722	80.7433	115.856
Aasi_0693	306.322	332.216	326.952	273.838	245.841	251.854	260.268	250.886	262.939	411.754	373.636	462.311
Aasi_0694	1464.12	1322.22	1257.81	1478.99	1422.74	1414.71	1563.78	1574.84	1589.48	1561.25	1530.96	1682.7
Aasi_0695	67.4947	93.0204	88.4695	101.862	94.1518	87.5585	124.557	129.305	119.762	134.558	166.764	152.618
Aasi_0697	316.706	345.505	334.645	486.822	420.196	476.161	611.94	651.899	618.997	526.423	697.664	646.678
Aasi_0698	446.503	458.458	473.119	355.857	319.07	344.331	359.418	344.59	356.058	388.136	390.523	416.08
Aasi_0699	290.746	325.572	323.106	435.23	369.633	401.392	381.417	367.764	391.583	261.658	317.168	337.543
Aasi_0700	295.938	285.706	234.636	354.534	411.478	350.234	356.319	364.741	361.71	229.65	301.336	318.048
Aasi_0701	25.9595	46.5102	26.9255	38.3637	48.8195	52.1416	48.9552	45.6766	52.4802	30.765	35.3582	31.7491
Aasi_0702	1297.97	1129.53	1019.32	892.949	854.34	866.731	718.836	706.98	731.224	588.885	473.377	488.49
Aasi_0703	57.1109	66.4432	50.0045	89.9563	113.331	94.4451	127.655	145.762	150.443	128.343	136.155	99.7032
Aasi_0705	3379.93	3368.67	4250.38	927.344	1131.57	1181.55	3684.03	3408.95	3590.45	7264.27	4818.74	5367.82
Aasi_0708	545.149	438.525	450.04	485.5	507.374	475.177	406.824	373.474	403.694	317.594	304.503	280.172
Aasi_0709	218.06	219.262	192.325	242.088	247.584	230.21	186.525	174.646	190.274	137.044	135.628	143.149
Aasi_0710	1246.06	1229.2	1023.17	866.491	929.313	783.107	776.776	630.069	646.717	695.164	466.517	545.861
Aasi_0711	742.441	877.05	688.523	521.218	505.63	469.274	381.727	397.655	370.591	318.216	254.896	242.295
Aasi_0712	472.463	398.659	411.575	359.825	425.427	359.088	286.295	264.656	280.433	158.176	187.346	271.26
Aasi_0713	685.331	485.035	465.426	449.782	475.99	473.209	374.29	382.542	375.435	308.893	298.17	239.51
Aasi_0714	244.019	318.927	303.873	339.982	374.864	318.752	262.437	213.941	262.401	238.04	203.178	243.409
Aasi_0715	379.009	438.525	307.72	321.462	324.301	289.238	235.171	246.519	230.913	178.064	201.594	194.393
Aasi_0716	882.623	1069.74	788.532	861.2	774.137	808.686	647.262	664.662	638.643	452.463	502.93	526.366
Aasi_0717	581.493	704.298	750.067	296.327	355.685	329.574	657.487	696.904	665.556	1174.04	1000.06	1071.67
Aasi_0718	264.787	245.84	300.027	209.016	252.815	218.404	262.747	284.471	294.696	468.001	411.105	436.689
Aasi_0722	0	0	0	3.96866	3.4871	9.83803	2.1689	4.03029	4.03694	2.48606	5.27734	5.01301
Aasi_0725	846.279	1023.22	815.458	705.099	744.497	684.727	1114.81	1072.39	1116.89	1333.77	1166.82	1305.61
Aasi_0727	285.554	245.84	326.952	424.647	371.377	481.08	681.035	780.869	711.846	499.387	632.225	536.949
Aasi_0729	109.03	86.3761	96.1625	124.351	108.1	124.943	199.849	224.689	241.14	233.379	257.534	255.663
Aasi_0730	2829.58	2564.71	2400.22	1785.9	1818.52	1678.37	1301.34	1250.4	1226.69	946.256	885.01	917.381
Aasi_0731	623.028	538.19	538.51	496.083	474.246	508.626	471.271	524.274	513.229	356.439	444.88	428.891
Aasi_0732	228.444	212.618	215.404	174.621	167.381	165.279	189.934	178.004	192.427	256.686	240.647	282.957
Aasi_0733	306.322	325.572	280.794	242.088	226.662	221.356	243.846	249.542	236.564	283.411	230.62	258.449
Aasi_0735	176.525	212.618	207.711	219.599	230.149	233.161	202.947	208.232	208.575	145.434	177.319	174.341
Aasi_0736	373.817	318.927	334.645	306.91	320.814	319.736	300.548	317.721	318.918	299.259	303.975	288.527
Aasi_0738	508.806	451.814	511.584	583.393	594.551	570.606	904.432	872.558	953.255	816.981	829.07	907.355
Aasi_0740	290.746	166.108	207.711	275.161	245.841	283.335	177.85	229.727	201.039	132.693	163.07	145.377
Aasi_0741	0	6.64432	7.693	7.93732	3.4871	15.7409	11.4642	21.159	19.3773	8.70121	18.4707	12.811
Aasi_0742	0	0	11.5395	2.64577	10.4613	8.85423	5.88702	9.73987	6.18997	6.52591	8.44374	8.35502
Aasi_0743	20.7676	13.2886	34.6185	38.3637	40.1017	40.3359	41.8288	38.6236	40.3694	31.3865	36.9414	31.1921
Aasi_0744	31.1514	13.2886	30.772	21.1662	24.4097	22.6275	21.3792	18.808	22.0686	15.2271	17.943	20.609
Aasi_0745	103.838	93.0204	88.4695	103.185	122.049	115.105	99.7694	95.7194	103.076	79.8647	100.269	110.843
Aasi_0746	327.09	279.061	315.413	250.026	228.405	260.708	186.525	194.126	177.087	155.689	164.653	191.608
Aasi_0749	160.949	179.397	184.632	240.765	197.021	233.161	192.103	184.386	173.05	133.936	173.624	179.911
Aasi_0753	51.919	46.5102	96.1625	97.8936	88.9211	110.186	110.924	120.909	119.762	83.5938	114.518	124.211
Aasi_0754	5.1919	19.933	3.8465	11.906	8.71776	10.8218	9.91497	10.0757	13.4565	10.5658	11.6101	12.254
Aasi_0755	503.614	564.767	500.045	586.039	573.629	534.205	598.617	545.097	584.279	572.726	626.948	695.694
Aasi_0757	150.565	186.041	138.474	175.944	139.484	166.263	123.008	129.641	129.989	96.0241	100.797	113.071
Aasi_0758	576.301	717.586	657.751	541.061	556.193	417.133	429.752	369.779	437.335	509.953	369.942	360.937
Aasi_0759	218.06	146.175	173.092	209.016	190.047	206.599	204.806	216.628	202.654	214.733	232.203	194.95
Aasi_0760	88.2623	99.6648	103.855	107.154	104.613	129.862	121.149	122.252	125.145	121.195	133.517	125.325
Aasi_0761	20.7676	0	7.693	19.8433	17.4355	15.7409	29.4351	31.5706	26.9129	40.0877	36.4136	32.3061
Aasi_0763	77.8785	59.7989	61.544	48.9468	50.563	63.9472	40.2796	61.4619	62.4379	42.8845	59.6339	30.0781
Aasi_0764	41.5352	79.7318	73.0835	104.508	94.1518	89.5261	72.5033	85.6437	78.5857	73.028	98.6863	72.4101
Aasi_0765	1427.77	1581.35	1330.89	1050.37	1096.69	944.451	864.462	716.048	764.327	738.049	620.615	777.574
Aasi_0766	88.2623	79.7318	69.237	107.154	95.8954	84.6071	77.4607	88.3305	89.62	91.0519	97.6308	127.553
Aasi_0767	534.766	558.123	550.049	609.851	688.703	655.213	603.264	646.19	651.023	531.085	617.977	590.978
Aasi_0768	20.7676	46.5102	26.9255	42.3324	47.0759	41.3197	58.8702	78.2548	71.0501	51.8965	68.0777	64.6121
Aasi_0769	51.919	66.4432	53.851	96.5708	113.331	105.267	91.4037	109.49	112.496	75.2033	89.187	70.1821
Aasi_0770	150.565	179.397	150.013	175.944	127.279	147.57	168.555	179.684	173.05	122.749	160.959	184.924
Aasi_0772	1121.45	1049.8	1092.41	1078.15	1026.95	1018.24	855.476	882.298	885.704	583.603	680.777	734.127
Aasi_0773	88.2623	93.0204	103.855	117.737	81.9469	117.073	87.9954	91.0174	103.346	61.8407	57.523	65.7261
Aasi_0774	83.0704	59.7989	69.237	123.029	130.766	143.635	126.416	117.55	113.842	81.4185	89.187	93.5762
Aasi_0775	98.6461	179.397	111.548	171.975	160.407	166.263	154.921	139.717	145.599	92.295	113.991	127.553
Aasi_0778	98.6461	179.397	103.855	201.079	188.304	186.923	179.709	181.027	192.158	179.929	205.289	232.826
Aasi_0779	275.171	305.639	230.79	223.568	197.021	215.453	195.821	192.446	210.997	192.048	194.734	187.152
Aasi_0780	1256.44	1069.74	1000.09	805.638	924.083	847.054	756.017	689.516	731.762	761.977	614.81	619.385
Aasi_0781	669.755	744.164	723.142	590.008	631.166	538.14	514.959	452.4	481.472	383.164	383.663	417.194
Aasi_0782	1702.94	1767.39	1507.83	1386.39	1516.89	1332.07	1288.33	1194.98	1292.09	867.324	828.542	848.87
Aasi_0783	1978.11	2245.78	1980.95	1345.38	1480.28	1261.24	1379.42	1128.82	1289.67	1493.5	954.671	1088.94
Aasi_0784	758.017	764.097	838.537	769.92	845.623	695.549	720.075	583.385	654.522	498.144	424.298	551.431
Aasi_0785	970.885	1116.25	1050.09	1115.19	1100.18	993.641	992.737	864.833	948.68	651.658	619.032	709.062
Aasi_0787	41.5352	33.2216	46.158	68.7901	64.5114	67.8824	69.4048	66.8357	76.7018	72.7172	79.1601	71.8531
Aasi_0788	882.623	790.674	796.225	698.484	751.471	744.739	624.024	628.054	612.269	613.746	632.225	660.603
Aasi_0789	264.787	232.551	223.097	324.107	285.943	280.384	266.155	290.181	283.931	208.829	269.672	237.282
Aasi_0791	57.1109	46.5102	30.772	44.9782	54.0501	48.2064	48.0257	51.0503	48.7124	51.275	44.3297	47.3451
Aasi_0792	25.9595	33.2216	26.9255	33.0722	45.3324	38.3683	45.8568	48.6993	54.6332	60.2869	51.1902	56.8141
Aasi_0793	2839.97	2896.92	2504.07	1858.66	1980.68	1809.21	1897.79	1959.39	1908.93	2516.51	1996.95	2085.97
Aasi_0794	534.766	571.411	507.738	527.832	608.5	532.237	509.072	497.405	511.884	512.75	448.046	499.073
Aasi_0795	228.444	239.195	257.715	280.452	258.046	291.206	279.788	280.777	278.01	338.726	349.36	323.618
Aasi_0797	186.908	132.886	146.167	215.631	210.97	210.534	220.608	217.972	225.799	147.61	151.46	151.504
Aasi_0798	171.333	139.531	119.241	121.706	162.15	135.765	148.725	144.419	150.981	131.761	126.656	156.517
Aasi_0799	711.29	604.633	703.909	583.393	638.14	632.585	470.032	495.39	446.216	237.108	329.306	295.768
Aasi_0800	62.3028	19.933	19.2325	74.0817	55.7937	90.5099	74.6722	81.6134	83.1609	84.8368	81.271	67.3971
Aasi_0802	134.989	99.6648	111.548	115.091	123.792	129.862	114.332	145.09	127.836	174.335	209.51	208.875
Aasi_0804	202.484	232.551	200.018	216.953	200.508	253.821	254.381	262.641	257.018	271.291	299.753	347.012
Aasi_0805	602.26	564.767	496.198	527.832	484.707	418.116	435.639	422.173	440.295	392.487	378.385	394.357
Aasi_0806	2964.57	2637.79	2411.75	2360.03	2442.72	2410.32	2078.74	2043.69	2083.87	1546.33	1476.07	1443.19
Aasi_0808	3452.61	3455.05	3107.97	1928.77	2013.8	1824.95	2074.09	1952	1913.78	3524.3	2344.72	2526.56
Aasi_0809	20.7676	26.5773	15.386	41.0095	62.7679	59.0282	31.604	34.2575	32.0264	26.7251	36.9414	42.3321
Aasi_0811	20.7676	6.64432	34.6185	39.6866	27.8968	32.4655	24.7874	29.2196	32.2955	16.4701	16.3598	18.938
Aasi_0813	186.908	166.108	169.246	369.086	409.735	376.797	316.66	316.378	296.311	181.793	230.092	213.331
Aasi_0815	316.706	345.505	276.948	388.929	313.839	379.748	271.422	299.921	296.849	175.578	240.647	226.142
Aasi_0816	124.606	192.685	161.553	206.37	186.56	185.939	179.089	188.416	195.926	107.833	132.461	133.68
Aasi_0817	77.8785	86.3761	92.316	109.8	104.613	104.283	107.516	86.3154	98.7704	64.9483	82.8542	98.0322
Aasi_0818	1002.04	1096.31	969.318	830.773	847.366	862.795	674.528	693.21	689.778	724.065	655.446	657.261
Aasi_0820	62.3028	33.2216	50.0045	232.828	210.97	286.287	210.383	293.204	245.446	131.14	143.016	136.465
Aasi_0822	0	0	0	13.2289	20.9226	16.7247	15.1823	16.7929	15.0712	23.6176	12.6656	23.951
Aasi_0823	145.373	66.4432	88.4695	80.6961	137.741	134.781	134.472	131.32	150.443	216.287	147.238	147.605
Aasi_0824	223.252	285.706	292.334	302.941	364.402	258.74	276.38	263.984	279.087	303.921	273.366	297.996
Aasi_0825	1178.56	1136.18	1265.5	1076.83	1081	1165.81	1315.9	1293.39	1314.43	1431.35	1337.28	1447.65
Aasi_0827	389.392	425.236	338.492	395.543	401.017	366.959	397.219	374.481	400.195	244.255	231.675	237.839
Aasi_0828	2793.24	2597.93	2515.61	2275.37	2294.51	2211.59	1890.04	1963.42	1939.08	1680.89	1700.89	1734.5
Aasi_0832	93.4542	93.0204	76.93	70.113	67.9985	73.7852	66.6162	77.2472	73.4722	41.02	52.7734	53.4721
Aasi_0836	57.1109	126.242	80.7765	41.0095	34.871	50.174	87.0659	93.7043	101.193	106.279	134.572	143.706
Aasi_0837	41.5352	26.5773	7.693	17.1975	12.2049	11.8056	22.9284	23.8459	27.7203	21.4423	15.3043	24.508
Aasi_0838	46.7271	46.5102	57.6975	54.2384	36.6146	55.093	76.5312	92.025	86.1213	50.032	87.0761	90.7912
Aasi_0839	441.311	518.257	465.426	490.791	561.424	590.282	828.21	879.947	841.298	807.659	945.699	968.625
Aasi_0841	20.7676	19.933	15.386	15.8746	22.6662	14.757	19.5201	13.7702	19.6464	14.2948	13.1933	17.267
Aasi_0842	31.1514	13.2886	42.3115	25.1349	40.1017	22.6275	24.4776	21.159	22.0686	16.4701	17.943	7.79802
Aasi_0843	15.5757	19.933	30.772	14.5518	22.6662	14.757	15.802	11.0833	14.533	9.94424	14.2488	6.12701
Aasi_0845	41.5352	53.1545	26.9255	15.8746	13.9484	36.4007	17.0414	20.8232	13.7256	18.0239	20.0539	10.583
Aasi_0846	363.433	205.974	357.724	85.9877	129.023	117.073	101.009	120.237	129.989	95.0918	111.88	81.8792
Aasi_0847	970.885	857.117	761.607	268.546	252.815	304.979	233.622	267.678	221.762	191.116	226.926	213.331
Aasi_0849	529.574	624.566	480.812	437.876	430.657	460.42	738.046	787.25	757.598	894.671	859.151	885.632
Aasi_0851	280.363	212.618	234.636	230.182	198.765	277.432	262.747	379.519	319.994	336.24	442.241	294.097
Aasi_0852	275.171	285.706	284.641	175.944	174.355	182.004	167.935	270.029	221.493	234.622	322.445	271.26
Aasi_0854	124.606	132.886	96.1625	165.361	162.15	212.501	147.485	202.522	177.625	268.805	341.444	217.787
Aasi_0857	109.03	139.531	157.706	42.3324	24.4097	45.2549	114.952	116.878	126.76	206.032	225.87	213.888
Aasi_0858	124.606	119.598	146.167	108.477	87.1776	102.316	158.949	161.883	163.9	191.737	206.344	213.331
Aasi_0859	223.252	232.551	242.329	238.12	265.02	233.161	281.957	271.037	276.934	330.024	297.642	301.895
Aasi_0860	295.938	338.86	350.031	158.746	179.586	182.004	569.182	602.528	617.651	902.44	770.492	855.554
Aasi_0861	306.322	312.283	303.873	305.587	315.583	326.623	357.249	354.33	359.018	362.965	408.994	407.725
Aasi_0865	31.1514	13.2886	53.851	46.3011	36.6146	53.1254	77.7706	95.7194	93.3878	60.9085	86.0206	80.2082
Aasi_0866	83.0704	19.933	53.851	43.6553	36.6146	39.3521	35.0123	36.6085	37.9472	43.506	36.9414	22.837
Aasi_0867	794.36	564.767	657.751	456.396	467.272	430.906	396.289	416.799	412.844	279.06	239.063	186.595
Aasi_0869	280.363	272.417	265.408	371.731	346.967	331.542	285.985	297.57	271.013	188.008	270.2	259.006
Aasi_0871	238.827	252.484	338.492	283.098	263.276	303.995	453.3	443.332	452.944	330.646	421.659	445.044
Aasi_0872	332.281	265.773	307.72	302.941	284.199	291.206	256.24	267.007	254.327	167.809	225.87	199.406
Aasi_0873	119.414	73.0875	42.3115	84.6648	74.9727	107.235	126.106	166.921	143.177	116.534	200.011	165.986
Aasi_0874	25.9595	46.5102	42.3115	52.9155	83.6905	54.1092	61.6588	54.0731	52.7493	43.1953	45.3851	46.7881
Aasi_0877	10.3838	6.64432	11.5395	19.8433	17.4355	23.6113	21.689	22.5025	26.1055	18.0239	27.9699	16.153
Aasi_0879	5.1919	6.64432	0	15.8746	6.97421	15.7409	17.3512	14.7777	16.1477	12.4303	17.943	13.925
Aasi_0880	25.9595	13.2886	7.693	22.4891	20.9226	20.6599	24.4776	31.9065	29.0659	22.9961	33.2472	27.8501
Aasi_0882	103.838	126.242	119.241	142.872	142.971	161.344	246.325	253.237	273.704	318.526	317.168	274.602
Aasi_0884	212.868	292.35	238.483	253.994	247.584	231.194	195.511	202.522	199.694	224.367	207.927	235.611
Aasi_0886	15.5757	6.64432	15.386	18.5204	40.1017	25.5789	23.8579	35.6009	28.2586	18.6454	27.4422	28.4071
Aasi_0887	51.919	46.5102	42.3115	33.0722	19.1791	26.5627	40.2796	41.6463	44.9446	58.4224	59.1062	69.6251
Aasi_0889	25.9595	6.64432	11.5395	11.906	17.4355	13.7732	21.689	28.8837	28.5277	24.2391	24.2758	22.837
Aasi_0892	373.817	372.082	326.952	460.365	502.143	471.242	580.646	699.591	656.944	492.24	562.037	456.741
Aasi_0893	264.787	345.505	269.255	185.204	193.534	181.02	212.552	176.997	202.654	376.017	287.087	277.944
Aasi_0894	197.292	232.551	184.632	244.734	197.021	203.647	227.425	233.421	230.105	260.726	249.618	372.634
Aasi_0895	1033.19	823.895	1007.78	1190.6	1128.08	1418.64	2135.44	2462.84	2207.4	2126.82	2250.26	2042.52
Aasi_0897	301.13	318.927	326.952	295.004	329.531	320.72	288.154	288.502	294.158	261.969	268.089	301.338
Aasi_0899	685.331	617.922	753.914	300.295	271.994	327.606	580.956	604.208	562.211	1513.39	769.964	901.228
Aasi_0900	140.181	139.531	130.781	157.424	176.099	162.328	339.898	312.012	346.369	363.586	301.864	338.1
Aasi_0901	83.0704	112.953	146.167	142.872	146.458	182.987	347.954	349.964	343.409	204.168	263.867	270.703
Aasi_0902	46.7271	46.5102	19.2325	55.5613	59.2808	76.7366	117.74	144.755	128.644	102.861	120.851	122.54
Aasi_0903	5.1919	6.64432	7.693	29.1035	24.4097	28.5303	21.3792	22.8383	20.9921	24.8606	25.859	19.495
Aasi_0904	57.1109	39.8659	19.2325	31.7493	27.8968	29.5141	28.5056	43.6615	38.2163	44.1276	45.3851	61.2701
Aasi_0906	0	6.64432	0	11.906	22.6662	16.7247	13.3232	16.457	17.4934	9.63348	13.1933	15.039
Aasi_0907	57.1109	59.7989	34.6185	87.3106	66.255	78.7043	75.2918	85.9795	86.6596	81.7292	113.991	93.0192
Aasi_0908	379.009	265.773	334.645	321.462	245.841	314.817	241.368	282.12	260.517	243.012	265.45	248.979
Aasi_0909	337.473	352.149	476.966	101.862	127.279	129.862	390.402	439.302	394.812	825.372	889.232	911.254
Aasi_0911	591.876	657.787	538.51	595.299	620.704	575.525	488.932	514.534	539.335	308.582	367.303	338.1
Aasi_0912	238.827	232.551	257.715	375.7	385.325	381.716	331.222	363.062	362.786	231.514	274.949	259.563
Aasi_0913	316.706	186.041	300.027	275.161	280.712	294.157	335.25	349.964	374.897	290.247	328.778	297.996
Aasi_0914	430.928	438.525	334.645	469.625	550.962	564.703	524.564	572.301	594.775	430.088	540.927	520.239
Aasi_0916	238.827	252.484	242.329	351.888	364.402	363.023	365.305	377.84	417.957	276.574	270.728	291.869
Aasi_0917	456.887	425.236	546.203	412.741	420.196	446.647	553.38	554.165	571.63	723.754	705.053	738.583
Aasi_0918	332.281	272.417	330.799	395.543	385.325	358.104	381.417	339.552	361.979	291.491	339.861	313.035
Aasi_0919	166.141	285.706	142.32	210.339	219.688	224.307	201.708	201.85	202.923	174.956	192.623	209.989
Aasi_0921	62.3028	33.2216	57.6975	59.5299	71.4856	64.931	57.9406	95.7194	90.1582	66.1913	108.713	73.5241
Aasi_0923	98.6461	126.242	88.4695	109.8	108.1	125.927	254.381	287.494	291.198	261.658	257.534	225.585
Aasi_0924	519.19	564.767	465.426	338.659	355.685	319.736	224.946	249.206	247.868	199.506	249.09	241.738
Aasi_0925	2159.83	1787.32	2000.18	1160.17	1234.43	1168.76	1332.32	1433.44	1445.76	2321.98	1670.28	1746.76
Aasi_0926	77.8785	53.1545	65.3905	55.5613	78.4598	92.4775	72.1934	87.9947	82.3535	96.3348	128.239	113.628
Aasi_0927	441.311	617.922	580.821	608.528	706.139	722.111	923.022	992.795	945.181	966.456	1040.69	1088.94
Aasi_0928	207.676	179.397	176.939	218.276	174.355	212.501	185.286	209.911	188.929	123.06	169.93	152.618
Aasi_0929	1121.45	1029.87	965.471	960.416	925.826	912.969	739.905	725.452	739.298	591.371	677.61	653.919
Aasi_0930	1484.88	1621.21	1380.89	923.375	1035.67	840.168	737.116	680.783	687.625	665.021	501.347	613.258
Aasi_0933	51.919	53.1545	84.623	95.2479	109.844	121.992	94.5021	116.543	105.499	102.239	90.7702	86.8922
Aasi_0934	238.827	265.773	284.641	211.662	238.867	247.918	200.159	200.507	211.805	195.777	233.786	246.751
Aasi_0936	5.1919	0	0	31.7493	41.8452	52.1416	33.1532	48.3635	41.1768	14.2948	28.4976	16.153
Aasi_0937	5.1919	13.2886	0	50.2697	71.4856	74.769	51.4339	63.1412	64.3219	32.008	47.4961	25.622
Aasi_0939	752.825	810.607	757.76	961.739	1032.18	1008.4	1253	1275.59	1282.67	1033.89	1081.85	1151.32
Aasi_0942	1095.49	943.493	1027.02	1038.47	1203.05	1061.52	1002.34	1019.33	1052.83	1282.19	1221.18	1166.36
Aasi_0943	1188.94	1116.25	1115.48	933.958	1053.11	1003.48	1004.82	997.497	1018.12	1022.39	926.173	921.28
Aasi_0944	1349.89	1581.35	1761.7	329.399	359.172	400.408	1208.39	1186.25	1196.55	2277.23	1840.74	2153.92
Aasi_0945	353.049	305.639	342.338	362.471	319.07	417.133	478.088	527.632	496.543	594.479	603.2	532.493
Aasi_0946	488.038	385.37	311.566	373.054	376.607	358.104	244.156	243.833	240.332	188.008	193.151	203.305
Aasi_0948	1220.1	1156.11	1119.33	1250.13	1203.05	1212.05	785.452	757.023	738.759	485.714	605.311	516.897
Aasi_0950	244.019	212.618	269.255	260.609	280.712	313.833	488.003	496.062	496.274	443.14	502.403	543.076
Aasi_0951	1334.32	1023.22	1134.72	406.126	571.885	550.93	440.597	462.14	488.469	332.2	337.222	300.781
Aasi_0952	783.977	764.097	573.128	423.324	428.914	418.116	385.445	393.289	403.425	339.036	396.856	384.331
Aasi_0954	114.222	112.953	165.399	162.715	195.278	205.615	311.702	332.163	334.797	313.244	392.106	389.344
Aasi_0955	1287.59	1162.76	1827.09	361.148	432.401	454.517	898.235	990.78	931.456	2206.07	2098.8	2043.64
Aasi_0956	233.635	312.283	265.408	247.38	249.328	242.016	206.665	198.156	193.235	207.897	211.621	221.129
Aasi_0957	129.797	79.7318	150.013	218.276	209.226	233.161	196.131	215.956	204	124.925	156.737	157.631
Aasi_0959	0	13.2886	11.5395	11.906	8.71776	15.7409	8.05592	19.8156	15.0712	15.8486	21.6371	17.824
Aasi_0960	98.6461	152.819	100.009	164.038	198.765	178.068	171.653	162.891	159.863	149.164	194.734	188.823
Aasi_0961	62.3028	59.7989	57.6975	51.5926	57.5372	66.8986	104.727	133	120.301	156.622	209.51	218.344
Aasi_0962	119.414	66.4432	92.316	68.7901	83.6905	80.6719	193.962	191.103	202.385	475.148	458.073	463.982
Aasi_0963	368.625	465.102	542.356	271.192	280.712	364.007	692.189	837.629	735.53	845.26	1104.55	1018.2
Aasi_0966	358.241	392.015	553.896	232.828	205.739	310.882	823.563	980.704	938.722	907.412	1261.81	1140.18
Aasi_0967	93.4542	79.7318	103.855	22.4891	22.6662	23.6113	39.9697	60.4544	53.2876	85.7691	104.491	176.569
Aasi_0968	181.716	106.309	153.86	232.828	186.56	218.404	248.494	260.961	250.828	238.972	286.56	270.146
Aasi_0969	2684.21	2790.61	3131.05	140.226	193.534	216.437	791.649	783.556	816.807	3001.61	2005.92	2297.07
Aasi_0973	98.6461	112.953	146.167	101.862	88.9211	122.975	120.529	140.053	134.834	171.538	177.846	171.556
Aasi_0974	228.444	172.752	173.092	165.361	160.407	195.777	250.353	295.89	283.124	369.18	324.556	331.416
Aasi_0975	150.565	225.907	165.399	183.881	195.278	194.793	230.523	233.757	229.298	145.434	183.124	157.074
Aasi_0976	25.9595	0	15.386	34.3951	61.0243	54.1092	42.1386	50.7145	50.3271	30.4542	43.8019	45.6741
Aasi_0977	358.241	431.881	461.58	195.787	210.97	162.328	330.602	291.86	315.958	727.794	392.634	361.494
Aasi_0978	1043.57	1122.89	1088.56	609.851	791.573	596.185	560.196	522.258	535.298	815.738	603.2	627.74
Aasi_0979	1635.45	1607.92	1534.75	968.353	1013	946.419	879.024	826.881	834.569	1197.66	902.953	982.55
Aasi_0981	768.401	943.493	892.388	718.328	690.447	796.881	662.444	698.92	652.1	768.814	793.184	790.385
Aasi_0982	467.271	378.726	403.882	374.377	367.889	408.278	379.867	405.38	370.86	356.439	427.465	385.445
Aasi_0984	93.4542	106.309	50.0045	103.185	87.1776	121.008	98.5301	109.154	107.921	94.1595	120.323	100.26
Aasi_0986	10.3838	13.2886	30.772	18.5204	36.6146	35.4169	33.1532	25.5252	30.6807	26.4144	30.0808	28.9641
Aasi_0987	924.158	737.519	796.225	343.951	369.633	374.829	286.295	265.999	265.361	169.363	202.65	199.963
Aasi_0988	0	0	0	5.29155	6.97421	5.90282	4.95749	11.4192	8.61213	7.14742	13.1933	13.368
Aasi_0992	51.919	73.0875	76.93	54.2384	54.0501	83.6233	88.3052	93.0325	91.5039	104.725	106.075	115.299
Aasi_0995	295.938	318.927	292.334	324.107	343.48	351.218	257.17	301.936	277.203	221.881	267.561	270.146
Aasi_0996	482.847	332.216	369.264	379.669	423.683	413.197	372.741	375.153	377.319	314.176	264.395	278.501
Aasi_0997	254.403	252.484	184.632	215.631	258.046	232.178	145.316	179.348	170.09	114.98	157.265	124.768
Aasi_0998	129.797	172.752	138.474	162.715	207.483	173.149	126.726	132.664	129.182	110.63	135.1	132.009
Aasi_0999	155.757	132.886	176.939	559.581	611.987	699.484	548.112	754.672	672.823	613.124	961.531	770.332
Aasi_1003	0	0	7.693	30.4264	31.3839	20.6599	15.802	23.8459	21.5303	16.1594	16.3598	20.052
Aasi_1005	758.017	770.741	673.137	468.302	537.014	444.679	383.895	364.405	378.126	307.028	304.503	285.185
Aasi_1006	223.252	265.773	246.176	216.953	217.944	192.825	193.652	163.898	179.24	145.434	146.182	196.621
Aasi_1009	347.857	338.86	384.65	363.794	413.222	422.052	785.762	832.255	827.303	797.714	840.153	843.857
Aasi_1011	98.6461	166.108	150.013	104.508	111.587	126.911	161.738	174.646	166.322	206.654	217.954	202.191
Aasi_1013	20.7676	0	15.386	14.5518	12.2049	14.757	14.8725	15.7853	18.3008	24.2391	20.5816	22.28
Aasi_1014	176.525	212.618	303.873	280.452	301.634	284.319	334.63	367.092	349.06	342.144	375.747	411.067
Aasi_1015	181.716	225.907	230.79	240.765	265.02	270.546	342.067	326.454	336.95	214.733	269.144	260.677
Aasi_1018	2055.99	1940.14	2346.36	181.236	238.867	273.497	827.591	954.171	901.582	3047.29	1844.96	1897.15
Aasi_1021	67.4947	59.7989	57.6975	78.0503	90.6647	95.4289	96.0513	87.9947	88.2743	90.1197	97.6308	97.4752
Aasi_1022	36.3433	13.2886	23.079	33.0722	24.4097	28.5303	26.0268	34.9292	37.6781	40.7092	49.607	44.0031
Aasi_1023	602.26	564.767	634.672	440.521	479.477	466.323	465.694	476.246	475.013	558.742	575.758	525.809
Aasi_1024	1843.12	1747.46	1727.08	1128.42	1150.74	1051.69	804.042	791.952	782.897	651.348	652.279	661.717
Aasi_1025	10.3838	39.8659	53.851	52.9155	78.4598	66.8986	69.7147	59.7826	67.2823	58.4224	64.3835	52.3581
Aasi_1026	114.222	93.0204	65.3905	153.455	151.689	145.603	125.796	129.305	113.034	91.6735	131.406	122.54
Aasi_1027	254.403	192.685	230.79	219.599	242.354	233.161	276.07	279.769	290.659	365.14	309.78	338.657
Aasi_1028	145.373	126.242	153.86	123.029	113.331	116.089	106.586	126.618	116.802	116.534	126.128	145.934
Aasi_1029	316.706	225.907	388.496	301.618	305.122	297.109	283.816	308.653	293.082	265.387	239.591	242.295
Aasi_1030	368.625	418.592	326.952	350.565	366.146	352.202	294.661	279.098	296.58	272.845	298.17	285.742
Aasi_1031	254.403	305.639	338.492	484.177	437.632	461.404	346.714	362.39	350.406	214.733	250.674	247.865
Aasi_1032	181.716	272.417	188.478	271.192	265.02	278.416	202.947	214.277	203.731	137.666	174.68	182.696
Aasi_1033	737.25	544.834	607.747	605.882	646.858	611.926	476.848	449.377	475.013	456.503	402.133	382.103
Aasi_1035	119.414	39.8659	88.4695	124.351	111.587	161.344	110.304	126.618	117.34	153.203	199.483	228.37
Aasi_1036	513.998	392.015	400.036	424.647	348.71	399.424	310.153	341.903	331.029	360.168	331.945	328.074
Aasi_1038	830.704	790.674	750.067	640.277	608.5	632.585	663.993	646.862	691.393	680.248	669.167	673.414
Aasi_1039	436.119	471.747	569.282	379.669	355.685	369.91	480.257	474.903	475.82	446.558	477.599	577.053
Aasi_1040	306.322	265.773	326.952	305.587	275.481	291.206	336.799	367.764	349.868	243.634	347.249	302.452
Aasi_1041	233.635	146.175	196.171	186.527	207.483	240.048	238.269	261.969	268.591	281.546	286.56	331.416
Aasi_1042	1562.76	1195.98	1469.36	1045.08	1180.38	1088.09	1233.18	1263.5	1278.36	1507.8	1435.96	1382.48
Aasi_1043	124.606	79.7318	138.474	105.831	104.613	128.878	125.177	145.762	139.678	150.717	180.485	144.263
Aasi_1044	77.8785	39.8659	76.93	103.185	55.7937	94.4451	94.5021	129.641	99.8469	85.7691	118.212	123.097
Aasi_1045	36.3433	46.5102	26.9255	30.4264	34.871	32.4655	42.1386	43.3256	45.7519	67.7451	62.8003	61.8271
Aasi_1047	389.392	345.505	446.194	247.38	285.943	246.935	457.328	412.433	447.293	732.455	602.144	584.851
Aasi_1048	1100.68	1043.16	1011.63	590.008	559.68	608.974	880.884	836.957	847.757	1460.87	1077.63	1219.83
Aasi_1049	1048.76	983.359	923.16	800.347	789.829	761.464	631.77	636.114	585.894	511.196	553.593	576.496
Aasi_1050	373.817	332.216	384.65	326.753	319.07	288.254	236.41	244.504	235.219	181.793	195.789	227.813
Aasi_1051	290.746	292.35	269.255	365.117	357.428	326.623	260.888	241.817	266.438	265.387	258.59	286.299
Aasi_1052	5.1919	59.7989	38.465	44.9782	29.6404	31.4817	60.7292	48.0276	58.401	73.9603	87.6038	99.1462
Aasi_1055	83.0704	73.0875	80.7765	79.3732	69.7421	79.6881	95.1218	106.131	100.923	116.534	101.325	111.4
Aasi_1056	36.3433	26.5773	38.465	41.0095	50.563	34.4331	50.5044	49.0352	46.5593	44.7491	44.3297	57.9281
Aasi_1058	186.908	146.175	250.022	75.4046	69.7421	121.992	185.286	195.469	178.163	413.929	395.273	334.758
Aasi_1060	160.949	179.397	203.864	42.3324	66.255	62.9634	117.43	152.143	137.794	530.463	528.262	420.536
Aasi_1062	124.606	119.598	103.855	171.975	153.433	165.279	119.909	145.09	117.34	111.873	154.098	116.97
Aasi_1063	31.1514	53.1545	38.465	99.2165	69.7421	93.4613	76.5312	85.6437	82.0844	53.4503	73.355	78.5372
Aasi_1064	57.1109	39.8659	92.316	80.6961	67.9985	93.4613	76.8411	101.429	94.7334	60.9085	79.6878	72.9671
Aasi_1065	612.644	438.525	734.681	230.182	247.584	265.627	460.736	474.903	496.005	651.658	616.393	654.476
Aasi_1066	20.7676	39.8659	30.772	17.1975	19.1791	13.7732	40.5894	43.3256	47.905	56.8686	50.6625	72.4101
Aasi_1068	119.414	232.551	284.641	52.9155	69.7421	76.7366	212.862	198.156	202.385	413.307	332.472	322.504
Aasi_1069	783.977	784.029	773.146	488.145	509.117	492.885	463.835	519.907	494.928	716.917	657.029	758.635
Aasi_1070	20.7676	19.933	50.0045	27.7806	33.1275	34.4331	34.7024	33.2499	47.0976	52.8288	55.9398	60.1561
Aasi_1071	809.936	710.942	788.532	288.389	298.147	330.558	668.641	612.268	644.833	1379.76	1039.11	1283.33
Aasi_1072	524.382	564.767	619.286	123.029	101.126	117.073	262.437	248.535	255.404	934.448	593.173	833.831
Aasi_1073	856.663	923.56	1084.71	93.925	122.049	125.927	390.092	394.297	397.773	1165.03	863.901	847.756
Aasi_1074	6474.3	6405.12	7366.04	459.042	537.014	624.715	2126.14	2084.67	1915.39	8637.81	4493.65	5433.55
Aasi_1075	1064.34	1176.04	1161.64	85.9877	104.613	123.959	408.993	376.16	366.016	1445.64	816.932	995.361
Aasi_1076	1251.25	1455.11	1592.45	252.671	249.328	250.87	545.633	506.473	484.432	1445.02	976.836	962.498
Aasi_1077	1194.14	1302.29	1603.99	156.101	198.765	197.744	494.819	424.188	440.833	1526.13	930.395	1091.17
Aasi_1078	586.684	810.607	784.686	83.3419	102.87	82.6395	241.368	198.492	217.725	756.694	415.327	557.001
Aasi_1079	3167.06	3448.4	3927.28	403.481	416.709	460.42	1077.63	1163.07	1017.85	3288.12	2288.78	2789.46
Aasi_1080	1692.56	1269.06	1865.55	265.9	285.943	320.72	974.766	1004.89	1042.61	2322.29	1562.62	1618.09
Aasi_1081	763.209	857.117	911.62	117.737	116.818	152.489	304.885	397.319	337.488	897.468	763.103	870.036
Aasi_1082	519.19	538.19	611.593	66.1444	94.1518	94.4451	267.085	255.252	259.171	672.79	503.986	484.591
Aasi_1083	1843.12	1774.03	2073.26	284.421	334.762	388.602	1150.14	1082.47	1152.95	2577.42	1824.38	2076.5
Aasi_1085	10.3838	6.64432	0	22.4891	20.9226	18.6923	22.3087	21.8307	24.2216	25.7929	31.664	15.596
Aasi_1087	83.0704	93.0204	84.623	76.7275	88.9211	106.251	98.2202	112.848	98.2321	93.538	111.88	103.045
Aasi_1091	88.2623	126.242	130.781	111.123	109.844	117.073	142.838	136.694	135.372	233.068	181.013	213.331
Aasi_1093	2118.29	2139.47	2384.83	801.67	798.547	866.731	1002.65	994.474	936.569	4526.49	2715.19	2876.91
Aasi_1094	269.979	239.195	238.483	296.327	303.378	285.303	346.404	360.039	343.678	464.272	461.24	521.353
Aasi_1095	98.6461	106.309	150.013	202.402	221.431	190.858	250.663	253.908	260.517	258.55	266.506	280.172
Aasi_1096	752.825	817.251	769.3	717.005	707.882	711.29	701.175	737.207	727.994	717.228	782.102	737.469
Aasi_1097	212.868	265.773	226.943	276.483	265.02	229.226	210.383	207.224	210.997	192.359	195.789	207.204
Aasi_1098	181.716	106.309	150.013	160.069	123.792	170.198	129.514	142.404	148.021	125.546	137.211	153.732
Aasi_1099	155.757	106.309	138.474	125.674	116.818	136.749	185.286	182.707	193.504	300.502	223.759	230.598
Aasi_1100	119.414	146.175	161.553	119.06	134.254	157.409	158.949	140.724	156.095	237.419	166.764	160.416
Aasi_1101	555.533	498.324	519.277	398.189	395.786	347.283	417.668	384.557	418.496	583.913	428.52	462.868
Aasi_1102	31.1514	26.5773	38.465	47.6239	38.3581	62.9634	54.8422	56.4241	53.5567	57.1794	62.2726	52.9151
Aasi_1103	275.171	325.572	315.413	334.69	334.762	329.574	341.137	344.926	357.403	280.303	330.361	320.276
Aasi_1104	290.746	252.484	219.25	242.088	219.688	247.918	270.183	273.724	290.121	287.451	292.365	318.605
Aasi_1106	5.1919	0	7.693	13.2289	10.4613	10.8218	16.7315	12.4267	11.3034	8.39045	7.38828	11.697
Aasi_1107	321.898	252.484	276.948	350.565	346.967	360.072	298.069	311.004	325.646	223.435	235.369	217.787
Aasi_1109	3701.82	3162.7	2869.49	2325.64	2655.43	2385.72	1743.8	1806.58	1767.91	1416.43	1283.45	1279.43
Aasi_1110	0	0	0	22.4891	27.8968	30.4979	18.5906	19.4797	22.3377	7.45818	10.0269	7.79802
Aasi_1111	25.9595	0	15.386	35.718	31.3839	56.0768	33.463	48.0276	41.9841	25.1714	24.8035	18.938
Aasi_1114	46.7271	73.0875	73.0835	84.6648	78.4598	121.008	120.219	152.143	125.414	150.096	169.403	144.263
Aasi_1115	15.5757	13.2886	15.386	11.906	12.2049	16.7247	25.717	36.9443	36.8707	50.3427	49.0793	29.5211
Aasi_1116	77.8785	53.1545	65.3905	60.8528	33.1275	73.7852	130.134	147.106	153.673	120.885	130.878	134.794
Aasi_1117	41.5352	33.2216	15.386	44.9782	40.1017	33.4493	49.8847	46.3483	49.7889	47.2351	57.523	50.6871
Aasi_1118	5.1919	6.64432	11.5395	23.812	15.692	29.5141	45.5469	40.6388	41.1768	44.1276	36.4136	25.622
Aasi_1120	15.5757	33.2216	19.2325	52.9155	97.6389	115.105	92.643	131.656	120.032	162.215	242.23	154.289
Aasi_1122	181.716	119.598	157.706	153.455	153.433	167.247	151.823	145.426	153.673	152.893	134.572	142.035
Aasi_1123	1708.13	2179.34	1707.85	1358.61	1349.51	1372.41	1521.02	1386.42	1420.19	2151.06	1306.14	1685.49
Aasi_1128	597.068	485.035	665.444	518.572	531.783	504.691	694.048	627.382	659.097	740.535	643.835	713.518
Aasi_1129	114.222	166.108	134.627	96.5708	106.357	100.348	151.513	115.871	134.026	146.056	124.017	161.53
Aasi_1130	617.836	617.922	507.738	510.634	503.887	466.323	449.582	425.867	451.06	359.857	301.864	365.393
Aasi_1132	5.1919	33.2216	15.386	78.0503	52.3066	89.5261	81.1789	86.6512	90.1582	54.3826	74.4105	74.6381
Aasi_1134	5.1919	19.933	11.5395	62.1757	67.9985	59.0282	52.0536	67.8432	62.1688	48.4782	65.9667	56.8141
Aasi_1135	93.4542	86.3761	42.3115	87.3106	69.7421	75.7528	135.711	154.83	148.559	201.682	182.068	199.406
Aasi_1137	2964.57	1727.52	2142.5	533.124	530.04	627.666	767.481	1087.84	909.387	8472.8	3297.81	2489.79
Aasi_1138	62.3028	93.0204	84.623	134.934	116.818	125.927	109.375	99.078	107.652	78.0001	72.2996	81.8792
Aasi_1141	508.806	491.68	503.891	308.233	258.046	307.93	320.378	326.454	317.572	333.132	330.889	339.771
Aasi_1143	57.1109	46.5102	50.0045	182.558	247.584	236.113	157.09	179.012	174.127	98.5101	125.073	119.755
Aasi_1144	119.414	112.953	184.632	1183.98	1478.53	1420.61	964.851	1226.89	1077.59	590.439	729.856	639.994
Aasi_1147	10.3838	0	7.693	27.7806	33.1275	33.4493	28.8154	31.5706	35.2559	33.5618	20.5816	26.7361
Aasi_1150	2569.99	2631.15	2123.27	1862.63	1905.7	1921.37	2137.61	2158.89	2153.57	1884.12	1843.9	1975.68
Aasi_1151	446.503	504.968	500.045	444.49	444.606	428.938	547.493	536.029	547.409	619.65	620.087	601.004
Aasi_1152	25.9595	73.0875	53.851	76.7275	57.5372	80.6719	94.1923	111.505	114.649	81.7292	100.797	82.9932
Aasi_1153	306.322	292.35	292.334	404.803	413.222	445.663	419.837	458.781	461.287	329.714	415.854	383.217
Aasi_1155	176.525	126.242	134.627	132.289	162.15	165.279	129.205	139.381	135.103	134.247	151.46	132.009
Aasi_1156	301.13	411.948	303.873	292.358	305.122	298.092	320.378	287.83	303.847	396.216	366.247	372.077
Aasi_1157	280.363	318.927	269.255	220.922	210.97	188.89	215.031	209.575	219.071	220.016	229.564	210.546
Aasi_1158	83.0704	73.0875	80.7765	87.3106	102.87	106.251	101.938	107.81	108.997	118.088	118.74	155.96
Aasi_1160	93.4542	126.242	111.548	363.794	371.377	500.756	318.519	504.458	416.881	237.108	379.968	311.364
Aasi_1162	20.7676	59.7989	42.3115	22.4891	27.8968	23.6113	36.2516	38.9595	39.8311	46.6136	52.2457	54.0291
Aasi_1163	5.1919	13.2886	19.2325	33.0722	19.1791	11.8056	18.5906	20.8232	16.686	33.8726	31.664	39.5471
Aasi_1164	877.431	730.875	723.142	693.193	678.242	688.662	509.072	494.046	498.696	454.017	446.463	457.298
Aasi_1165	1900.23	1953.43	1861.71	1252.77	1297.2	1232.71	1366.1	1278.27	1283.21	1598.85	1499.82	1660.98
Aasi_1166	166.141	106.309	165.399	149.486	139.484	154.457	158.64	135.015	152.596	166.566	137.739	165.986
Aasi_1167	67.4947	106.309	80.7765	116.414	106.357	128.878	119.909	119.565	116.802	93.8488	94.4644	110.843
Aasi_1168	363.433	285.706	269.255	380.992	381.838	364.991	379.867	436.951	424.147	333.754	427.992	440.588
Aasi_1169	877.431	837.184	888.541	792.409	863.058	755.561	694.048	651.228	686.548	593.236	595.812	572.597
Aasi_1170	768.401	724.231	761.607	645.569	683.472	633.569	483.665	539.723	553.599	390.001	476.544	433.904
Aasi_1171	77.8785	79.7318	100.009	119.06	113.331	117.073	162.977	151.472	172.512	163.458	172.041	172.67
Aasi_1172	98.6461	86.3761	138.474	157.424	162.15	168.23	156.471	166.249	175.472	159.419	179.43	189.38
Aasi_1174	581.493	597.989	511.584	623.08	622.448	545.027	612.56	616.634	613.883	430.088	558.343	514.112
Aasi_1176	93.4542	59.7989	103.855	99.2165	85.434	93.4613	110.614	116.878	124.607	118.399	147.766	130.895
Aasi_1178	103.838	99.6648	150.013	156.101	172.612	163.311	175.061	191.439	192.158	200.749	211.621	220.015
Aasi_1179	1926.19	2013.23	1904.02	1453.85	1518.63	1370.44	1319.62	1288.35	1301.78	1286.23	1017.47	1104.53
Aasi_1180	1417.39	1528.19	1257.81	932.635	1051.36	988.722	799.705	800.684	803.35	671.547	646.474	709.062
Aasi_1181	2466.15	2538.13	2257.89	1657.58	1797.6	1563.26	1447.28	1277.6	1349.41	1125.56	987.39	1072.23
Aasi_1182	238.827	119.598	211.557	123.029	146.458	139.7	201.398	196.813	220.686	215.044	203.705	197.735
Aasi_1183	264.787	239.195	342.338	287.067	282.455	286.287	468.792	458.11	478.512	504.049	496.598	570.926
Aasi_1185	36.3433	26.5773	23.079	66.1444	67.9985	62.9634	61.3489	68.5149	66.744	33.251	44.8574	40.1041
Aasi_1186	77.8785	66.4432	88.4695	134.934	151.689	168.23	149.034	170.616	163.63	83.5938	107.658	104.159
Aasi_1191	15.5757	13.2886	23.079	18.5204	15.692	28.5303	47.7158	41.9822	51.9419	69.6097	60.6894	63.4981
Aasi_1194	1178.56	1122.89	1173.18	1067.57	1093.21	1020.2	852.998	804.043	817.614	606.909	621.671	662.831
Aasi_1195	602.26	657.787	438.501	343.951	359.172	351.218	296.21	308.989	301.963	190.184	223.759	247.308
Aasi_1196	659.371	644.499	661.598	510.634	528.296	501.74	411.162	411.425	419.303	339.347	350.415	369.849
Aasi_1197	571.109	431.881	500.045	493.437	575.372	518.464	439.047	436.279	482.01	408.957	367.831	397.142
Aasi_1198	103.838	106.309	107.702	117.737	80.2034	124.943	136.331	136.022	154.48	120.885	142.488	153.175
Aasi_1200	903.39	558.123	619.286	519.895	550.962	574.541	459.497	522.93	510.538	467.379	402.661	362.051
Aasi_1201	280.363	305.639	307.72	337.336	352.197	337.444	262.127	277.082	283.662	118.399	151.46	154.846
Aasi_1204	212.868	199.33	234.636	211.662	247.584	241.032	248.184	225.36	236.295	214.112	195.789	228.927
Aasi_1205	306.322	285.706	315.413	291.035	289.43	299.076	218.439	217.3	218.533	141.084	154.626	130.895
Aasi_1206	825.512	764.097	673.137	588.685	711.369	547.978	461.666	449.042	466.939	308.271	297.114	278.501
Aasi_1207	2803.63	2724.17	2727.17	1791.19	2031.24	1788.55	1619.86	1448.22	1533.5	1428.24	1030.14	1001.49
Aasi_1208	752.825	757.452	592.361	416.709	524.809	433.857	395.669	340.56	345.293	340.901	257.006	315.263
Aasi_1209	1105.87	1235.84	1227.03	915.438	857.828	903.131	966.4	968.613	980.706	1229.67	1133.04	1289.46
Aasi_1210	0	0	7.693	7.93732	10.4613	12.7894	18.2807	21.4949	13.4565	12.7411	12.1379	10.026
Aasi_1211	67.4947	73.0875	84.623	148.163	146.458	162.328	151.823	165.242	173.05	108.144	162.014	154.846
Aasi_1212	57.1109	13.2886	50.0045	34.3951	41.8452	51.1578	70.0245	91.6891	76.9709	134.558	127.184	81.8792
Aasi_1214	119.414	79.7318	146.167	117.737	113.331	99.3641	151.203	135.015	146.675	188.63	181.013	175.455
Aasi_1215	88.2623	33.2216	42.3115	44.9782	45.3324	41.3197	57.9406	59.7826	55.9789	94.4703	92.3534	121.983
Aasi_1217	555.533	332.216	257.715	505.343	676.498	657.18	483.975	634.435	560.596	573.969	664.417	477.907
Aasi_1218	93.4542	59.7989	100.009	136.257	109.844	130.846	137.88	195.133	160.939	164.391	186.818	136.465
Aasi_1219	36.3433	19.933	38.465	38.3637	34.871	49.1902	46.4764	59.7826	51.9419	62.1515	71.7718	76.3091
Aasi_1221	264.787	279.061	292.334	297.65	357.428	325.639	322.856	403.701	388.353	477.013	441.186	403.826
Aasi_1223	124.606	166.108	123.088	111.123	139.484	163.311	179.709	218.979	201.309	260.415	296.587	290.755
Aasi_1225	25.9595	33.2216	19.2325	23.812	45.3324	21.6437	32.8434	36.9443	35.525	40.0877	43.2742	46.2311
Aasi_1227	15.5757	26.5773	26.9255	41.0095	50.563	58.0444	49.265	76.2397	64.591	97.8886	131.406	85.2212
Aasi_1229	877.431	903.627	853.923	1235.58	1117.62	1335.02	1375.7	1544.94	1390.86	1228.74	1420.66	1403.64
Aasi_1230	171.333	205.974	196.171	230.182	263.276	281.368	231.453	263.312	272.897	183.658	210.038	225.028
Aasi_1231	238.827	192.685	157.706	207.693	228.405	229.226	207.905	207.56	208.306	193.291	226.926	236.168
Aasi_1232	669.755	657.787	757.76	645.569	631.166	638.488	627.742	623.016	673.899	715.674	744.105	730.228
Aasi_1234	295.938	285.706	300.027	363.794	308.609	311.866	398.768	370.115	378.396	394.351	398.439	397.142
Aasi_1235	109.03	79.7318	184.632	141.549	153.433	144.619	149.654	150.128	145.061	154.136	169.403	169.328
Aasi_1236	41.5352	46.5102	42.3115	64.8215	69.7421	74.769	105.966	99.4138	106.844	109.697	115.574	172.67
Aasi_1237	46.7271	146.175	61.544	166.684	233.636	218.404	206.665	210.247	216.111	169.674	198.956	208.875
Aasi_1239	103.838	99.6648	138.474	148.163	144.715	162.328	149.964	157.181	159.863	153.514	175.735	155.403
Aasi_1240	57.1109	19.933	69.237	59.5299	61.0243	48.2064	65.067	57.7675	62.1688	62.4623	56.9953	90.2342
Aasi_1242	1282.4	1375.37	1161.64	1146.94	1164.69	1174.66	807.451	815.798	801.466	609.706	663.362	579.281
Aasi_1245	124.606	126.242	126.934	115.091	111.587	132.813	206.975	216.964	220.417	245.498	274.949	267.918
Aasi_1246	638.603	524.901	507.738	576.779	575.372	590.282	499.157	495.39	512.691	411.754	419.549	444.487
Aasi_1247	295.938	318.927	300.027	362.471	399.273	342.363	355.39	320.408	328.068	262.59	237.48	241.181
Aasi_1248	1386.24	1182.69	1138.56	1039.79	1206.54	1043.82	1006.37	962.232	954.87	932.272	810.599	842.743
Aasi_1249	1017.61	943.493	923.16	846.648	854.34	805.735	809.93	817.477	826.226	796.782	708.747	725.772
Aasi_1251	316.706	305.639	338.492	510.634	488.195	597.168	552.14	627.046	618.459	463.65	609.005	563.128
Aasi_1253	327.09	352.149	511.584	268.546	268.507	284.319	741.764	728.475	788.817	870.432	921.951	1015.97
Aasi_1254	1214.9	1554.77	1334.74	951.156	1060.08	876.569	1372.29	1208.08	1303.66	2809.87	1728.86	2352.22
Aasi_1256	1209.71	1295.64	1211.65	1182.66	1211.77	1200.24	857.335	894.389	847.488	488.511	620.087	597.662
Aasi_1257	617.836	710.942	865.462	433.907	407.991	331.542	357.559	343.582	354.981	288.072	358.331	232.269
Aasi_1258	57.1109	132.886	65.3905	115.091	125.536	125.927	115.262	135.686	136.718	91.9842	123.49	106.944
Aasi_1259	5.1919	13.2886	3.8465	10.5831	15.692	11.8056	13.9429	14.106	13.9947	10.5658	12.1379	7.79802
Aasi_1260	31.1514	33.2216	26.9255	74.0817	54.0501	58.0444	72.5033	96.0553	89.62	58.1116	79.1601	100.26
Aasi_1261	0	0	0	3.96866	0	4.91902	5.26733	2.68686	7.26649	2.79682	2.11094	3.89901
Aasi_1262	519.19	651.143	492.352	353.211	322.557	298.092	270.183	250.55	267.514	183.347	198.428	137.579
Aasi_1264	129.797	179.397	196.171	189.173	193.534	183.971	233.622	211.926	213.419	250.16	261.756	308.022
Aasi_1265	20.7676	19.933	19.2325	48.9468	48.8195	68.8662	41.2091	51.7221	49.7889	38.2232	36.4136	55.7001
Aasi_1267	124.606	119.598	107.702	137.58	163.894	153.473	132.613	133.335	134.026	114.98	129.823	139.807
Aasi_1269	36.3433	39.8659	23.079	47.6239	36.6146	38.3683	32.2237	29.2196	36.3324	36.0479	27.9699	27.2931
Aasi_1270	67.4947	33.2216	76.93	66.1444	80.2034	102.316	92.0234	98.7421	99.3086	89.4982	122.962	113.628
Aasi_1271	57.1109	59.7989	92.316	76.7275	78.4598	64.931	79.9395	72.5452	77.2401	81.4185	82.8542	92.4622
Aasi_1272	31.1514	26.5773	46.158	25.1349	29.6404	38.3683	33.463	41.3105	30.1425	37.9124	51.7179	38.9901
Aasi_1273	51.919	39.8659	50.0045	83.3419	81.9469	71.8176	61.9686	74.5604	74.2796	58.4224	75.9937	69.6251
Aasi_1275	0	19.933	3.8465	14.5518	10.4613	25.5789	19.8299	16.457	20.9921	10.8765	15.3043	17.824
Aasi_1277	815.128	757.452	680.83	759.337	746.24	749.658	507.833	511.175	492.775	284.032	359.915	353.696
Aasi_1280	119.414	119.598	130.781	140.226	129.023	136.749	176.92	164.906	165.245	116.845	133.517	128.667
Aasi_1282	51.919	26.5773	53.851	55.5613	81.9469	93.4613	68.7851	94.0401	96.0791	100.375	72.2996	66.2831
Aasi_1284	254.403	225.907	223.097	296.327	242.354	259.724	310.463	290.853	338.026	328.781	361.498	356.481
Aasi_1285	134.989	152.819	153.86	175.944	151.689	170.198	242.917	210.583	236.564	271.602	293.948	329.745
Aasi_1288	347.857	239.195	380.803	415.387	496.912	532.237	581.265	622.68	573.245	491.618	503.986	451.728
Aasi_1290	861.855	591.344	807.765	923.375	856.084	947.402	1184.84	1289.02	1249.03	994.424	1041.22	1037.14
Aasi_1292	150.565	86.3761	126.934	164.038	167.381	181.02	236.41	267.678	245.984	294.287	286.56	270.703
Aasi_1293	103.838	93.0204	142.32	96.5708	104.613	107.235	155.851	132.664	157.441	195.156	173.097	177.126
Aasi_1294	88.2623	53.1545	80.7765	78.0503	76.7163	89.5261	142.218	137.366	140.755	168.12	163.598	199.963
Aasi_1297	5.1919	19.933	19.2325	14.5518	13.9484	14.757	33.7729	46.6842	42.2533	51.275	64.3835	55.1431
Aasi_1299	5.1919	73.0875	30.772	41.0095	52.3066	53.1254	46.7863	45.0049	47.905	45.9921	48.5515	56.2571
Aasi_1301	20.7676	33.2216	34.6185	37.0408	29.6404	38.3683	45.2371	39.2953	42.5224	45.3706	41.1633	56.8141
Aasi_1302	41.5352	39.8659	46.158	14.5518	33.1275	26.5627	27.576	31.9065	29.6042	35.1156	35.3582	33.9771
Aasi_1304	430.928	471.747	550.049	519.895	585.833	616.845	1076.7	1079.11	1138.69	936.934	1046.5	1068.33
Aasi_1305	337.473	385.37	369.264	287.067	270.251	258.74	314.8	272.38	285.815	399.945	251.201	260.677
Aasi_1306	181.716	219.262	150.013	142.872	139.484	158.392	163.287	187.409	179.509	206.032	207.927	228.927
Aasi_1309	160.949	159.464	142.32	198.433	193.534	228.242	207.595	253.908	240.601	144.191	243.285	208.318
Aasi_1310	467.271	551.478	423.115	432.584	421.94	404.343	378.318	384.893	364.67	429.467	432.214	374.862
Aasi_1314	25.9595	26.5773	38.465	18.5204	15.692	27.5465	51.1241	66.1639	67.5514	53.4503	78.6324	83.5502
Aasi_1315	36.3433	46.5102	73.0835	59.5299	66.255	57.0606	74.3623	73.5528	75.6253	87.6336	101.853	98.0322
Aasi_1316	103.838	186.041	134.627	137.58	116.818	113.137	151.823	166.921	150.981	169.984	179.957	163.201
Aasi_1317	62.3028	106.309	119.241	145.518	149.945	181.02	159.259	163.563	174.665	173.713	166.236	153.175
Aasi_1318	119.414	126.242	80.7765	125.674	158.663	136.749	128.275	148.113	136.987	167.188	181.54	133.68
Aasi_1319	1334.32	970.07	1165.49	1128.42	1271.05	1105.79	924.571	974.323	964.828	1116.86	1018.53	978.651
Aasi_1321	171.333	139.531	111.548	219.599	198.765	212.501	177.54	227.376	210.997	114.048	144.599	138.693
Aasi_1323	228.444	265.773	334.645	279.129	275.481	342.363	546.253	588.087	579.973	583.292	595.812	572.597
Aasi_1324	2756.9	2704.24	2707.94	1975.07	2317.18	1929.24	1847.9	1641.34	1734	3462.15	1957.89	2089.87
Aasi_1325	212.868	186.041	215.404	310.878	280.712	333.509	294.351	315.37	320.802	175.889	191.04	235.611
Aasi_1326	285.554	279.061	330.799	343.951	355.685	329.574	283.506	262.976	285.546	224.056	239.063	235.054
Aasi_1327	218.06	318.927	300.027	273.838	270.251	241.032	219.989	183.042	215.572	149.164	158.848	168.214
Aasi_1328	1495.27	1036.51	1515.52	164.038	275.481	211.518	579.097	598.498	612	2471.45	1302.45	1410.33
Aasi_1329	10.3838	0	7.693	10.5831	6.97421	14.757	9.29529	12.4267	13.4565	9.01197	19.5262	12.254
Aasi_1331	5.1919	6.64432	3.8465	6.61444	1.74355	4.91902	5.88702	6.71715	9.15039	4.66136	8.44374	3.89901
Aasi_1332	5.1919	0	3.8465	10.5831	6.97421	4.91902	3.71812	7.72472	6.18997	5.28288	8.44374	2.228
Aasi_1333	0	0	0	7.93732	5.23066	9.83803	6.5067	5.37372	5.65171	4.3506	13.1933	5.57001
Aasi_1337	804.744	684.365	619.286	607.205	549.219	567.654	589.321	595.811	591.546	568.375	489.209	479.021
Aasi_1338	368.625	352.149	361.571	384.96	406.248	355.153	302.717	275.067	292.543	128.343	163.07	166.543
Aasi_1339	171.333	232.551	142.32	228.859	172.612	219.388	196.44	188.416	177.087	120.574	148.293	155.96
Aasi_1340	218.06	225.907	200.018	185.204	202.252	168.23	154.612	145.426	149.905	123.371	141.433	153.732
Aasi_1341	285.554	358.793	303.873	261.932	298.147	236.113	201.398	175.653	190.274	212.558	194.734	251.207
Aasi_1342	197.292	166.108	153.86	161.392	203.996	146.587	238.889	206.888	229.029	246.741	221.121	218.344
Aasi_1345	197.292	205.974	219.25	157.424	139.484	164.295	190.553	192.446	204.807	280.614	255.951	254.549
Aasi_1346	1396.62	1335.51	1796.31	441.844	388.812	476.161	1346.58	1359.89	1361.79	2693.65	2197.48	2410.14
Aasi_1349	591.876	438.525	465.426	631.017	641.627	664.067	725.652	725.788	736.337	475.148	530.9	504.643
Aasi_1351	706.098	717.586	634.672	657.475	666.037	595.201	585.293	514.198	541.757	572.726	450.685	582.623
Aasi_1353	674.947	691.009	753.914	595.299	578.859	557.816	478.707	499.42	477.435	541.65	509.791	547.532
Aasi_1354	794.36	857.117	853.923	489.468	469.015	507.642	738.975	655.594	620.343	1020.22	893.454	989.234
Aasi_1355	519.19	485.035	446.194	362.471	373.12	322.687	425.105	358.36	393.736	704.798	351.471	422.207
Aasi_1356	586.684	451.814	530.817	488.145	540.501	479.112	446.174	421.165	436.797	385.029	369.942	406.054
Aasi_1357	171.333	106.309	126.934	154.778	198.765	158.392	153.372	137.702	135.103	122.749	126.656	128.11
Aasi_1359	36.3433	39.8659	46.158	52.9155	43.5888	48.2064	66.6162	69.1867	66.744	85.7691	80.2156	116.97
Aasi_1361	4283.32	3581.29	4873.51	1678.74	1804.58	2054.18	2313.6	2369.14	1501.74	3248.04	2063.97	329.745
Aasi_1363	1287.59	996.648	1073.17	1051.7	1074.03	1069.39	745.482	781.205	761.097	474.837	540.927	498.516
Aasi_1364	249.211	298.994	226.943	227.537	235.38	211.518	172.892	173.974	178.702	131.761	135.1	138.136
Aasi_1365	337.473	378.726	376.957	374.377	348.71	349.25	270.803	287.83	273.435	147.921	202.65	198.292
Aasi_1366	1983.31	2272.36	2500.22	542.384	556.193	584.379	1452.85	1401.2	1382.25	3731.58	2233.37	2792.8
Aasi_1367	321.898	411.948	403.882	308.233	258.046	289.238	247.874	238.795	225.261	171.227	213.205	194.393
Aasi_1368	192.1	298.994	126.934	157.424	167.381	155.441	131.373	139.717	137.525	100.685	128.767	134.237
Aasi_1369	399.776	378.726	319.259	374.377	345.223	347.283	296.83	298.577	280.971	228.407	251.201	272.931
Aasi_1370	176.525	152.819	123.088	189.173	191.791	163.311	153.682	127.29	157.441	101.928	73.355	72.9671
Aasi_1372	358.241	325.572	300.027	260.609	242.354	239.064	178.47	188.752	180.586	135.801	154.098	171.556
Aasi_1378	46.7271	26.5773	46.158	70.113	59.2808	74.769	67.8556	104.452	94.7334	58.7332	88.1316	63.4981
Aasi_1379	83.0704	66.4432	73.0835	105.831	94.1518	94.4451	136.331	160.876	154.749	155.689	189.984	209.432
Aasi_1380	88.2623	106.309	61.544	93.925	85.434	105.267	79.9395	118.894	106.037	113.737	122.434	113.628
Aasi_1383	129.797	73.0875	115.395	209.016	223.175	221.356	185.286	222.674	215.303	155.379	192.623	173.227
Aasi_1386	10.3838	6.64432	11.5395	1.32289	1.74355	13.7732	6.19686	9.40401	8.61213	5.90439	11.0824	11.697
Aasi_1388	25.9595	39.8659	42.3115	48.9468	41.8452	43.2873	52.3635	45.6766	47.0976	50.3427	52.7734	57.9281
Aasi_1389	186.908	146.175	142.32	185.204	200.508	186.923	151.203	146.434	153.404	159.729	183.124	173.227
Aasi_1391	700.906	657.787	861.616	572.81	674.755	595.201	709.54	652.235	641.604	823.818	671.278	782.03
Aasi_1392	2403.85	2644.44	2611.77	1371.83	1351.25	1532.77	1905.22	2037.65	1654.07	3259.54	2172.68	2915.9
Aasi_1394	404.968	285.706	438.501	333.368	371.377	328.59	272.662	263.648	263.208	186.765	202.65	207.204
Aasi_1395	14038.9	12564.4	11101	7873.82	9450.05	8189.18	7511.21	6892.8	6851.76	5245.9	3981.75	4007.07
Aasi_1396	13659.9	13933.1	11670.3	8274.66	9772.61	8363.31	7458.85	6701.03	6698.08	5089.28	3991.78	4109.55
Aasi_1397	2601.14	2651.08	2196.35	1406.23	1532.58	1493.41	1372.6	1263.16	1250.1	1027.05	713.496	855.554
Aasi_1398	2715.36	2664.37	2342.52	1562.33	1809.81	1617.37	1611.8	1248.38	1345.38	1016.8	656.501	749.166
Aasi_1399	4236.59	4205.85	3646.48	2321.67	2456.66	2439.83	2264.33	2117.92	2074.45	1601.02	1140.96	1282.22
Aasi_1400	1458.92	1395.31	1292.42	861.2	1032.18	834.265	887.08	698.92	777.514	534.192	387.884	519.125
Aasi_1401	2440.19	2146.11	1988.64	1328.18	1387.87	1320.26	1232.56	1046.87	1137.61	886.902	598.45	627.183
Aasi_1402	2190.98	2511.55	2577.15	1272.62	1100.18	1072.35	1089.1	1106.65	1099.12	885.037	554.648	345.898
Aasi_1403	10061.9	10544.5	8589.23	5586.55	6203.56	6337.66	5742.63	5365.66	4808.53	4851.86	3371.69	3723.55
Aasi_1405	197.292	166.108	173.092	194.464	183.073	187.906	180.019	175.318	194.311	226.231	206.872	199.963
Aasi_1406	10.3838	13.2886	7.693	21.1662	19.1791	22.6275	27.8859	23.8459	26.3747	21.4423	16.8875	21.723
Aasi_1410	290.746	338.86	373.11	337.336	327.788	316.785	281.337	276.411	282.855	236.176	273.894	267.918
Aasi_1413	212.868	292.35	234.636	124.351	129.023	124.943	289.703	313.691	286.353	530.152	436.436	421.65
Aasi_1414	2689.4	2637.79	2938.73	943.219	1023.46	1204.18	4031.99	4235.5	3926.86	7746.25	6622.53	6715.76
Aasi_1417	1786.01	1986.65	2150.19	665.412	681.729	811.638	2265.57	2316.07	2179.68	4429.23	4449.85	4598.04
Aasi_1420	124.606	79.7318	57.6975	174.621	169.125	167.247	139.739	151.808	147.214	101.307	132.461	124.768
Aasi_1421	524.382	485.035	453.887	461.688	486.451	439.76	340.208	331.827	327.53	283.1	268.089	284.628
Aasi_1422	924.158	877.05	796.225	941.896	861.315	844.103	659.346	650.556	665.825	523.626	521.929	539.177
Aasi_1424	856.663	803.962	773.146	816.221	819.469	835.249	644.473	680.112	685.472	413.307	500.82	494.06
Aasi_1425	134.989	146.175	153.86	181.236	188.304	176.101	167.005	158.525	161.747	111.251	118.212	123.097
Aasi_1426	259.595	298.994	300.027	297.65	305.122	299.076	254.691	248.87	250.828	222.192	286.032	260.677
Aasi_1427	716.482	624.566	642.365	779.181	634.653	650.294	466.624	463.148	454.559	319.459	347.777	343.67
Aasi_1428	119.414	166.108	223.097	50.2697	62.7679	76.7366	136.641	156.845	148.559	203.857	232.731	252.321
Aasi_1429	1718.52	2006.58	2096.34	463.011	611.987	596.185	1929.08	1754.86	1822	3734.68	2466.63	2757.71
Aasi_1430	581.493	524.901	530.817	318.816	289.43	304.979	291.872	312.683	283.393	229.961	267.033	226.142
Aasi_1431	212.868	259.128	284.641	223.568	172.612	192.825	189.004	208.232	215.842	172.781	168.347	157.631
Aasi_1432	155.757	126.242	157.706	149.486	141.228	129.862	124.867	104.788	129.451	94.4703	109.769	100.26
Aasi_1433	783.977	1063.09	796.225	788.441	749.727	739.82	659.966	631.412	661.25	468.933	514.541	527.48
Aasi_1434	109.03	79.7318	46.158	82.019	87.1776	107.235	68.1655	82.9568	82.6226	38.8447	53.8289	48.4591
Aasi_1435	2377.89	1946.79	1977.1	2595.5	3058.19	2613.96	2382.38	2281.14	2258.26	1837.2	1634.92	1580.21
Aasi_1436	311.514	305.639	292.334	351.888	402.761	378.764	397.219	490.688	465.055	507.778	448.046	381.546
Aasi_1439	581.493	485.035	434.654	545.03	481.22	573.557	620.615	656.266	622.765	448.423	524.568	540.848
Aasi_1440	41.5352	19.933	42.3115	47.6239	47.0759	49.1902	61.0391	59.4468	60.554	45.6813	59.6339	54.0291
Aasi_1441	207.676	212.618	292.334	316.17	258.046	305.963	344.545	416.799	388.622	479.499	564.675	510.213
Aasi_1443	924.158	956.782	934.699	1135.04	1166.44	1202.21	1498.71	1479.12	1426.12	1284.05	1324.61	1414.23
Aasi_1444	607.452	511.612	546.203	625.726	587.577	632.585	972.907	998.169	1006	1018.04	1084.49	1070
Aasi_1446	119.414	132.886	161.553	153.455	167.381	177.085	194.581	216.292	209.652	197.02	241.702	248.979
Aasi_1447	410.16	372.082	323.106	470.948	380.094	408.278	369.643	350.299	371.667	269.427	283.921	300.224
Aasi_1449	534.766	651.143	450.04	649.538	603.269	658.164	606.363	633.091	628.686	387.825	474.433	474.008
Aasi_1451	109.03	73.0875	88.4695	92.6021	83.6905	80.6719	124.557	111.169	110.881	178.064	164.125	156.517
Aasi_1452	1609.49	1415.24	1611.68	268.546	308.609	303.011	801.254	861.81	778.59	2137.39	1725.16	1814.71
Aasi_1453	1048.76	1076.38	1188.57	847.971	807.265	840.168	1050.06	1075.08	1065.21	1606.93	1466.57	1536.77
Aasi_1454	15.5757	6.64432	3.8465	22.4891	34.871	33.4493	34.3926	37.616	34.1794	28.5897	40.1078	42.8891
Aasi_1455	15.5757	13.2886	0	5.29155	0	3.93521	2.47874	5.37372	2.15303	1.24303	1.5832	5.01301
Aasi_1456	223.252	192.685	184.632	317.493	268.507	300.06	240.748	280.777	260.248	138.909	196.317	191.051
Aasi_1457	88.2623	146.175	100.009	116.414	109.844	130.846	109.065	113.184	114.918	100.685	112.935	135.351
Aasi_1458	0	0	0	0	1.74355	0	1.23937	2.351	2.15303	1.86454	2.63867	1.114
Aasi_1459	36.3433	73.0875	65.3905	55.5613	38.3581	50.174	56.0816	66.1639	62.7071	51.5857	48.5515	44.0031
Aasi_1460	5.1919	13.2886	7.693	13.2289	24.4097	20.6599	15.4921	16.1212	16.686	10.255	10.0269	11.697
Aasi_1461	10.3838	0	11.5395	5.29155	1.74355	5.90282	8.6756	11.0833	9.41952	5.90439	10.5547	10.583
Aasi_1462	207.676	212.618	188.478	190.496	190.047	200.696	258.409	269.022	247.868	234	261.756	255.106
Aasi_1463	10.3838	0	0	14.5518	1.74355	3.93521	13.3232	12.4267	12.6491	12.4303	18.4707	22.837
Aasi_1464	768.401	710.942	738.528	526.509	611.987	553.881	584.984	565.248	588.854	768.192	517.707	636.095
Aasi_1465	202.484	179.397	130.781	100.539	92.4083	101.332	103.178	94.7118	86.3904	133.626	105.547	99.7032
Aasi_1466	41.5352	59.7989	69.237	43.6553	38.3581	47.2226	56.7013	48.3635	52.4802	80.1754	72.2996	64.6121
Aasi_1467	119.414	126.242	119.241	84.6648	87.1776	92.4775	77.4607	86.9871	86.9287	84.8368	73.8828	62.3841
Aasi_1468	72.6866	53.1545	84.623	68.7901	83.6905	83.6233	75.9115	87.6588	77.2401	96.6456	95.5199	61.8271
Aasi_1469	98.6461	53.1545	84.623	59.5299	80.2034	67.8824	90.4741	86.6512	80.7387	124.925	74.9382	85.7782
Aasi_1470	10.3838	39.8659	26.9255	43.6553	38.3581	46.2387	30.0548	36.2726	36.6016	32.9403	33.775	28.4071
Aasi_1471	67.4947	33.2216	38.465	46.3011	41.8452	66.8986	46.1666	49.3711	50.3271	40.3985	39.0523	46.7881
Aasi_1472	20.7676	19.933	23.079	44.9782	45.3324	56.0768	45.8568	55.7524	58.401	15.8486	25.859	26.1791
Aasi_1473	57.1109	46.5102	57.6975	67.4672	57.5372	62.9634	46.1666	51.3862	55.7097	36.0479	46.4406	41.2181
Aasi_1474	51.919	26.5773	42.3115	46.3011	55.7937	52.1416	52.9831	45.0049	51.4037	39.4662	38.5246	43.4461
Aasi_1475	5.1919	0	3.8465	2.64577	3.4871	0.983803	2.78859	5.03786	7.26649	5.28288	9.49921	13.925
Aasi_1476	5.1919	0	3.8465	1.32289	3.4871	2.95141	5.26733	3.02272	5.65171	4.97212	6.33281	5.01301
Aasi_1477	36.3433	6.64432	19.2325	44.9782	27.8968	53.1254	47.7158	57.0958	47.6358	44.7491	49.0793	25.622
Aasi_1478	25.9595	33.2216	30.772	41.0095	40.1017	38.3683	43.0682	42.9898	44.9446	40.7092	43.8019	44.0031
Aasi_1479	238.827	305.639	300.027	378.346	339.993	353.185	374.29	349.292	371.398	267.562	270.728	296.882
Aasi_1480	1235.67	1282.35	1177.03	1187.95	1217	1142.2	828.52	796.318	850.717	512.75	541.983	553.659
Aasi_1481	519.19	538.19	576.975	408.772	364.402	359.088	532.62	474.903	497.081	724.376	595.812	686.782
Aasi_1482	20.7676	13.2886	11.5395	13.2289	6.97421	16.7247	23.8579	29.2196	27.182	20.1992	40.6355	25.065
Aasi_1483	15.5757	19.933	23.079	14.5518	24.4097	27.5465	24.4776	34.2575	35.7942	36.3586	55.4121	51.8011
Aasi_1484	295.938	259.128	246.176	284.421	334.762	319.736	290.013	308.989	285.815	302.678	294.476	292.426
Aasi_1485	72.6866	73.0875	46.158	67.4672	38.3581	74.769	65.6867	73.2169	62.1688	71.1635	65.439	57.9281
Aasi_1486	51.919	66.4432	42.3115	44.9782	40.1017	29.5141	34.7024	38.2878	28.2586	41.02	37.9968	61.8271
Aasi_1487	2798.43	2744.1	2407.91	1723.72	1846.42	1607.53	1374.46	1163.41	1210	835.627	820.626	933.534
Aasi_1488	140.181	59.7989	84.623	113.768	97.6389	116.089	118.05	119.901	128.644	110.319	117.685	115.299
Aasi_1489	67.4947	53.1545	65.3905	112.445	135.997	95.4289	80.2493	70.8659	85.3139	77.0679	53.3011	63.4981
Aasi_1490	67.4947	79.7318	69.237	74.0817	64.5114	67.8824	66.6162	65.1564	68.897	81.4185	75.9937	82.4362
Aasi_1491	25.9595	33.2216	38.465	33.0722	29.6404	24.5951	22.9284	27.8762	24.7599	28.9004	25.3312	34.5341
Aasi_1492	321.898	372.082	342.338	293.681	285.943	293.173	239.509	268.686	279.894	222.502	303.975	342.556
Aasi_1493	77.8785	39.8659	46.158	96.5708	97.6389	117.073	89.8545	97.0628	96.6173	68.6774	103.436	95.2472
Aasi_1494	1588.72	1375.37	1150.1	980.259	1194.33	1024.14	944.401	838.972	850.179	823.507	506.097	477.35
Aasi_1495	2253.28	2119.54	1765.54	1480.31	1818.52	1672.47	1450.68	1395.82	1251.18	1210.71	752.549	752.508
Aasi_1496	571.109	644.499	573.128	575.456	570.141	529.286	518.987	470.872	503.81	479.81	398.439	413.295
Aasi_1497	72.6866	79.7318	50.0045	156.101	162.15	150.522	175.061	171.959	169.551	128.032	153.043	155.403
Aasi_1498	1339.51	1574.7	1261.65	1111.23	1185.62	1086.12	1131.86	1010.6	1060.1	959.93	770.492	929.078
Aasi_1499	72.6866	106.309	103.855	123.029	94.1518	104.283	104.417	93.0325	100.654	61.53	80.2156	77.9802
Aasi_1500	88.2623	59.7989	76.93	104.508	125.536	104.283	94.1923	107.474	114.649	64.016	74.9382	76.3091
Aasi_1501	342.665	392.015	365.417	478.885	444.606	486.983	501.016	521.251	510.807	434.439	474.433	482.363
Aasi_1502	1453.73	1408.6	1400.13	1183.98	1222.23	1091.04	1108.62	990.444	1044.49	969.874	793.184	936.319
Aasi_1503	420.544	378.726	403.882	521.218	469.015	475.177	522.705	509.832	512.422	420.455	463.878	452.842
Aasi_1504	41.5352	39.8659	73.0835	63.4986	54.0501	81.6557	72.1934	60.4544	65.9366	40.0877	37.4691	32.8631
Aasi_1505	31.1514	6.64432	34.6185	18.5204	20.9226	19.6761	24.4776	28.8837	23.1451	33.8726	32.1918	30.0781
Aasi_1506	83.0704	73.0875	50.0045	63.4986	61.0243	55.093	56.0816	57.0958	59.4775	74.271	80.7433	94.1332
Aasi_1507	311.514	225.907	223.097	312.201	287.686	333.509	248.494	261.633	270.475	238.662	254.896	217.787
Aasi_1508	77.8785	106.309	115.395	125.674	120.305	138.716	128.585	116.543	131.604	121.195	128.767	129.781
Aasi_1509	207.676	199.33	234.636	272.515	319.07	252.837	240.128	206.217	231.989	174.024	158.848	171.556
Aasi_1510	171.333	126.242	134.627	96.5708	78.4598	99.3641	102.868	113.856	118.955	190.805	126.128	133.68
Aasi_1511	98.6461	126.242	107.702	70.113	73.2292	63.9472	51.4339	55.0806	58.401	105.347	71.2441	99.7032
Aasi_1512	1220.1	1295.64	1265.5	850.616	889.211	782.123	995.216	881.626	913.693	1101.64	863.901	1028.78
Aasi_1513	1770.44	1455.11	1457.82	878.397	864.802	879.52	1050.06	1051.23	1034.8	1703.57	1215.9	1343.49
Aasi_1514	25.9595	13.2886	23.079	41.0095	29.6404	28.5303	33.1532	29.8913	32.8337	27.6574	44.3297	37.3191
Aasi_1515	20.7676	0	7.693	14.5518	19.1791	28.5303	16.4217	17.4646	18.839	15.8486	24.8035	27.8501
Aasi_1516	5.1919	0	0	14.5518	10.4613	20.6599	17.3512	25.861	24.7599	20.51	26.9144	29.5211
Aasi_1517	10.3838	13.2886	0	9.26021	6.97421	15.7409	13.9429	21.4949	24.4907	13.9841	24.2758	15.596
Aasi_1518	15.5757	0	11.5395	5.29155	1.74355	0.983803	8.6756	8.7323	9.41952	15.8486	21.1094	20.609
Aasi_1519	820.32	823.895	619.286	645.569	718.343	609.958	582.815	528.64	563.287	431.021	454.907	487.376
Aasi_1520	342.665	272.417	338.492	365.117	322.557	298.092	253.142	287.158	292.812	137.044	182.596	181.025
Aasi_1521	46.7271	53.1545	42.3115	31.7493	43.5888	38.3683	55.4619	48.6993	38.2163	52.2073	53.8289	52.3581
Aasi_1522	46.7271	33.2216	42.3115	54.2384	76.7163	55.093	55.7717	54.7448	63.7836	64.6376	70.1886	57.9281
Aasi_1523	36.3433	66.4432	73.0835	56.8841	33.1275	38.3683	50.8142	49.3711	46.0211	42.263	57.523	38.9901
Aasi_1524	1085.11	1096.31	1092.41	959.093	929.313	905.099	770.27	721.086	768.364	788.081	733.023	813.779
Aasi_1525	0	6.64432	0	3.96866	1.74355	1.96761	3.09843	3.35858	4.30607	3.41833	5.80507	12.254
Aasi_1526	36.3433	73.0875	42.3115	44.9782	67.9985	54.1092	58.2505	61.1261	55.7097	65.2591	57.523	50.6871
Aasi_1527	25.9595	13.2886	23.079	29.1035	34.871	43.2873	39.9697	38.9595	32.2955	51.8965	35.3582	54.0291
Aasi_1528	129.797	112.953	165.399	92.6021	113.331	112.154	111.543	118.558	117.879	207.897	151.987	148.162
Aasi_1529	171.333	192.685	119.241	115.091	95.8954	111.17	134.782	123.26	127.029	220.016	173.624	194.393
Aasi_1530	872.239	923.56	800.072	648.215	653.832	632.585	711.399	665.334	676.321	670.925	648.057	655.033
Aasi_1531	5.1919	0	0	7.93732	3.4871	4.91902	7.74607	10.4116	13.4565	9.01197	21.1094	15.596
Aasi_1532	15.5757	13.2886	11.5395	9.26021	3.4871	5.90282	9.91497	24.1817	18.3008	23.3068	35.3582	40.1041
Aasi_1533	20.7676	6.64432	15.386	14.5518	22.6662	11.8056	14.5626	22.5025	18.5699	15.2271	18.4707	17.267
Aasi_1534	31.1514	6.64432	19.2325	23.812	22.6662	19.6761	25.4071	21.159	18.3008	35.4264	22.6926	25.065
Aasi_1535	41.5352	13.2886	30.772	13.2289	10.4613	5.90282	16.1118	17.1287	18.839	32.008	20.0539	23.951
Aasi_1536	10.3838	33.2216	23.079	9.26021	15.692	16.7247	23.5481	20.4873	19.6464	26.1036	23.2203	23.394
Aasi_1537	15.5757	46.5102	26.9255	21.1662	22.6662	19.6761	36.8713	48.3635	45.7519	42.263	46.9683	40.6611
Aasi_1538	88.2623	79.7318	80.7765	52.9155	48.8195	54.1092	52.3635	51.0503	48.7124	75.5141	58.5785	57.3711
Aasi_1539	77.8785	132.886	119.241	82.019	78.4598	83.6233	76.5312	83.2927	81.8152	106.279	81.271	103.045
Aasi_1540	20.7676	33.2216	3.8465	31.7493	24.4097	30.4979	38.1107	41.6463	42.5224	35.7371	50.1347	50.1301
Aasi_1541	31.1514	66.4432	57.6975	52.9155	59.2808	63.9472	41.2091	51.7221	46.5593	43.506	48.0238	35.0911
Aasi_1542	36.3433	33.2216	30.772	55.5613	71.4856	63.9472	69.095	68.5149	67.0131	73.6495	72.2996	55.1431
Aasi_1543	20.7676	33.2216	34.6185	21.1662	17.4355	19.6761	22.9284	27.5403	21.7995	30.4542	30.6086	27.2931
Aasi_1544	5.1919	46.5102	34.6185	10.5831	10.4613	11.8056	16.4217	19.8156	18.5699	32.6295	24.8035	23.394
Aasi_1545	25.9595	39.8659	11.5395	22.4891	17.4355	15.7409	17.0414	20.4873	13.4565	22.3745	24.2758	31.7491
Aasi_1546	20.7676	39.8659	19.2325	64.8215	69.7421	67.8824	67.5458	73.8887	61.6306	42.5738	54.8843	43.4461
Aasi_1547	129.797	99.6648	138.474	145.518	188.304	116.089	157.4	149.792	151.52	114.359	108.185	113.071
Aasi_1548	150.565	139.531	165.399	99.2165	83.6905	97.3965	113.093	111.505	95.5408	117.466	129.823	119.198
Aasi_1549	46.7271	53.1545	38.465	46.3011	38.3581	51.1578	50.1946	52.3938	55.1715	81.1077	75.9937	82.4362
Aasi_1550	31.1514	26.5773	53.851	42.3324	26.1533	50.174	59.18	66.4998	62.9762	79.2432	83.9097	64.6121
Aasi_1551	20.7676	13.2886	11.5395	17.1975	12.2049	28.5303	28.8154	39.2953	28.7968	53.1395	51.1902	69.0681
Aasi_1552	15.5757	6.64432	19.2325	10.5831	6.97421	13.7732	21.3792	22.1666	25.5673	28.9004	39.58	31.1921
Aasi_1553	10.3838	13.2886	15.386	10.5831	3.4871	6.88662	17.0414	12.0909	20.7229	33.251	28.4976	29.5211
Aasi_1554	46.7271	53.1545	42.3115	64.8215	40.1017	48.2064	49.8847	46.0125	48.7124	76.7571	62.2726	52.9151
Aasi_1555	124.606	146.175	192.325	145.518	97.6389	129.862	106.276	116.878	114.649	148.231	125.073	143.149
Aasi_1556	0	6.64432	0	5.29155	6.97421	3.93521	4.64764	5.03786	6.4591	9.94424	11.6101	12.811
Aasi_1557	0	0	0	1.32289	5.23066	0	2.47874	2.68686	2.42216	2.1753	2.11094	1.671
Aasi_1558	57.1109	93.0204	100.009	103.185	81.9469	107.235	181.568	189.088	196.464	206.032	240.647	226.699
Aasi_1559	228.444	212.618	203.864	234.151	240.61	219.388	149.654	162.891	143.715	74.8925	94.9921	79.0942
Aasi_1560	41.5352	33.2216	57.6975	51.5926	45.3324	47.2226	74.0525	81.9492	77.2401	90.7412	79.6878	68.5111
Aasi_1561	20.7676	33.2216	26.9255	26.4577	15.692	14.757	24.1678	22.5025	20.7229	25.1714	29.0254	30.0781
Aasi_1562	150.565	166.108	150.013	91.2792	106.357	112.154	99.7694	97.0628	97.6939	149.785	104.491	105.83
Aasi_1563	67.4947	93.0204	53.851	62.1757	59.2808	69.85	58.8702	49.3711	53.8258	73.9603	68.0777	67.3971
Aasi_1564	197.292	159.464	126.934	79.3732	94.1518	106.251	105.347	130.313	114.38	177.753	145.127	121.983
Aasi_1565	67.4947	66.4432	57.6975	56.8841	50.563	52.1416	60.4194	47.6918	57.3245	95.0918	64.3835	111.957
Aasi_1566	25.9595	33.2216	42.3115	33.0722	43.5888	50.174	50.5044	44.6691	46.0211	50.032	49.607	51.2441
Aasi_1567	83.0704	53.1545	42.3115	34.3951	26.1533	47.2226	49.265	48.3635	53.0184	78.0001	53.3011	47.9021
Aasi_1568	171.333	106.309	180.785	111.123	101.126	118.056	119.29	117.886	119.493	172.16	160.431	176.569
Aasi_1569	72.6866	86.3761	65.3905	112.445	94.1518	102.316	86.756	103.108	92.3113	83.9045	109.769	124.211
Aasi_1570	67.4947	93.0204	50.0045	39.6866	48.8195	46.2387	47.7158	44.6691	48.4432	76.7571	46.4406	51.8011
Aasi_1571	67.4947	166.108	103.855	80.6961	74.9727	82.6395	81.4887	74.2245	76.1635	122.438	81.271	101.374
Aasi_1572	0	0	0	2.64577	0	1.96761	4.3378	4.03029	6.18997	6.52591	9.49921	5.57001
Aasi_1573	5.1919	26.5773	11.5395	34.3951	31.3839	26.5627	31.9138	31.2348	32.5646	31.3865	43.2742	30.0781
Aasi_1574	0	6.64432	19.2325	21.1662	20.9226	15.7409	23.8579	27.2045	26.3747	25.1714	28.4976	37.3191
Aasi_1575	20.7676	6.64432	19.2325	26.4577	20.9226	21.6437	11.4642	16.457	14.8021	13.6733	25.859	23.394
Aasi_1576	10.3838	19.933	7.693	6.61444	10.4613	8.85423	7.74607	7.72472	8.343	13.9841	12.1379	16.71
Aasi_1577	0	0	0	0	0	0	0	0.335858	1.8839	0.932272	0.527734	5.01301
Aasi_1578	327.09	365.437	415.422	171.975	195.278	233.161	559.576	545.097	515.651	713.81	712.969	746.938
Aasi_1579	62.3028	46.5102	88.4695	23.812	43.5888	43.2873	163.597	162.219	154.48	212.247	216.371	218.344
Aasi_1580	15.5757	33.2216	57.6975	29.1035	40.1017	37.3845	120.219	127.962	127.298	125.235	166.764	142.592
Aasi_1581	15.5757	0	11.5395	7.93732	10.4613	21.6437	31.9138	40.9746	40.1002	50.032	34.8304	29.5211
Aasi_1582	88.2623	46.5102	50.0045	74.0817	111.587	90.5099	121.458	155.838	141.562	152.582	157.265	100.817
Aasi_1583	5.1919	26.5773	3.8465	21.1662	13.9484	16.7247	8.05592	14.4419	13.1873	24.2391	27.9699	26.1791
Aasi_1584	197.292	59.7989	76.93	22.4891	22.6662	31.4817	23.5481	32.5782	31.7572	42.8845	44.8574	22.837
Aasi_1585	72.6866	19.933	23.079	10.5831	3.4871	13.7732	10.8445	14.4419	15.3404	21.1315	21.6371	13.368
Aasi_1586	62.3028	26.5773	34.6185	6.61444	6.97421	13.7732	11.1543	22.5025	19.3773	24.2391	27.4422	12.254
Aasi_1587	31.1514	33.2216	7.693	9.26021	20.9226	29.5141	18.2807	23.51	19.3773	24.8606	25.859	31.1921
Aasi_1588	254.403	398.659	361.571	141.549	142.971	145.603	113.712	114.192	108.997	67.4344	91.298	102.488
Aasi_1589	83.0704	106.309	107.702	88.6334	71.4856	80.6719	98.8399	81.6134	94.7334	139.841	130.878	103.602
Aasi_1590	134.989	119.598	180.785	133.612	118.562	126.911	119.599	122.252	106.306	176.199	141.96	149.276
Aasi_1591	62.3028	26.5773	57.6975	31.7493	34.871	48.2064	42.7583	43.9973	41.4459	58.7332	44.3297	63.4981
Aasi_1592	0	6.64432	0	1.32289	0	0	0.619686	3.02272	3.22955	3.41833	2.63867	2.78501
Aasi_1593	10.3838	6.64432	3.8465	5.29155	8.71776	3.93521	8.98545	16.457	12.3799	15.5379	30.0808	21.723
Aasi_1594	10.3838	13.2886	7.693	5.29155	10.4613	15.7409	47.7158	57.0958	48.9815	53.4503	73.355	47.3451
Aasi_1595	114.222	152.819	138.474	56.8841	47.0759	61.9796	167.315	171.623	178.971	181.482	192.095	226.699
Aasi_1596	5.1919	6.64432	7.693	13.2289	5.23066	14.757	15.1823	16.1212	13.7256	21.1315	24.2758	15.596
Aasi_1597	441.311	352.149	392.343	500.051	446.349	492.885	553.38	583.385	547.139	475.148	557.815	515.783
Aasi_1598	88.2623	112.953	38.465	67.4672	34.871	56.0768	57.0111	59.7826	51.4037	100.996	67.55	55.7001
Aasi_1599	140.181	159.464	146.167	120.383	83.6905	113.137	91.7135	90.6815	81.277	129.275	105.019	123.097
Aasi_1600	441.311	491.68	392.343	469.625	472.503	423.035	407.444	356.681	385.931	327.538	286.032	284.071
Aasi_1601	31.1514	33.2216	23.079	27.7806	27.8968	21.6437	19.2103	26.5327	23.9525	24.2391	29.5531	27.8501
Aasi_1602	36.3433	33.2216	7.693	34.3951	31.3839	35.4169	45.5469	33.5858	37.1398	35.1156	37.4691	33.4201
Aasi_1603	41.5352	19.933	15.386	27.7806	19.1791	22.6275	37.491	34.5933	30.9498	48.1674	56.9953	61.2701
Aasi_1604	36.3433	26.5773	7.693	39.6866	55.7937	37.3845	40.8993	39.2953	46.5593	47.8566	36.4136	51.2441
Aasi_1605	939.734	863.761	757.76	785.795	815.982	785.075	612.56	577.675	607.155	532.328	492.904	497.959
Aasi_1606	72.6866	39.8659	88.4695	112.445	92.4083	100.348	91.7135	100.086	102.807	97.2671	113.463	109.172
Aasi_1607	25.9595	19.933	34.6185	29.1035	17.4355	25.5789	30.9843	31.9065	29.8733	28.2789	27.9699	27.2931
Aasi_1608	10.3838	0	11.5395	11.906	15.692	15.7409	10.5347	15.1136	15.0712	21.1315	25.859	25.065
Aasi_1609	0	0	0	2.64577	6.97421	2.95141	4.64764	7.05301	3.76781	4.3506	8.44374	10.583
Aasi_1610	13732.6	12285.3	11143.3	4820.6	4752.92	4730.13	3770.48	4125.34	3733.09	1603.51	1860.26	1649.28
Aasi_1611	181.716	112.953	103.855	138.903	142.971	141.668	174.751	154.83	167.937	191.427	152.515	174.898
Aasi_1612	202.484	146.175	161.553	144.195	108.1	122.975	119.599	115.871	118.686	170.606	133.517	124.768
Aasi_1613	83.0704	46.5102	38.465	54.2384	67.9985	72.8014	60.7292	55.4165	57.3245	88.2551	81.271	85.7782
Aasi_1614	0	6.64432	3.8465	5.29155	1.74355	4.91902	2.47874	5.03786	5.38258	2.79682	5.80507	30.0781
Aasi_1615	1344.7	1541.48	1342.43	1226.32	1201.31	1119.57	1120.7	1118.07	1087.28	750.79	881.844	884.518
Aasi_1616	1474.5	1607.92	1273.19	1153.56	1128.08	1094.97	784.832	793.296	730.147	480.742	547.788	572.04
Aasi_1617	5.1919	0	0	3.96866	1.74355	2.95141	2.47874	4.03029	4.03694	1.86454	5.80507	7.24101
Aasi_1619	5.1919	66.4432	34.6185	55.5613	45.3324	51.1578	51.1241	60.7902	49.2506	42.8845	57.523	39.5471
Aasi_1620	0	0	3.8465	2.64577	0	1.96761	1.23937	1.67929	1.34565	2.79682	2.11094	0.557001
Aasi_1621	5.1919	0	0	13.2289	15.692	13.7732	11.774	18.4722	15.6095	9.01197	9.49921	18.381
Aasi_1622	20.7676	19.933	26.9255	14.5518	13.9484	17.7085	19.5201	17.1287	18.839	15.8486	17.943	17.267
Aasi_1623	15.5757	39.8659	19.2325	37.0408	54.0501	41.3197	36.8713	34.2575	43.5989	31.6973	32.1918	30.6351
Aasi_1624	41.5352	79.7318	50.0045	63.4986	69.7421	50.174	49.265	40.3029	41.9841	35.7371	36.9414	54.0291
Aasi_1625	5.1919	0	7.693	19.8433	5.23066	10.8218	12.7036	12.0909	11.0343	18.6454	17.943	14.482
Aasi_1626	5.1919	0	3.8465	3.96866	6.97421	6.88662	6.81655	8.39644	8.343	8.70121	16.3598	17.267
Aasi_1627	332.281	298.994	323.106	310.878	275.481	305.963	300.548	311.676	324.57	252.646	265.45	287.97
Aasi_1628	451.695	644.499	411.575	510.634	446.349	490.918	403.416	407.059	412.037	257.929	271.783	285.742
Aasi_1629	160.949	99.6648	165.399	226.214	172.612	218.404	335.25	431.913	374.089	302.056	540.927	442.816
Aasi_1630	545.149	538.19	592.361	259.286	278.968	268.578	398.768	362.726	370.322	756.384	543.566	604.346
Aasi_1631	415.352	564.767	415.422	404.803	401.017	349.25	311.392	302.944	303.578	241.769	288.67	294.097
Aasi_1632	3276.09	2478.33	2438.68	1398.29	1673.81	1389.13	1103.35	1232.6	1163.71	1357.08	1120.91	1030.45
Aasi_1633	913.774	857.117	726.988	726.265	671.268	704.403	598.926	575.324	602.58	398.702	410.577	474.008
Aasi_1634	1578.34	1528.19	1830.93	936.604	981.62	926.743	1684.93	1515.05	1507.66	2802.41	1983.22	2287.6
Aasi_1635	77.8785	66.4432	42.3115	108.477	106.357	88.5423	93.5726	107.474	91.5039	88.8766	105.547	96.9182
Aasi_1636	20.7676	53.1545	53.851	41.0095	47.0759	42.3035	48.9552	42.9898	43.868	52.8288	49.607	50.1301
Aasi_1637	31.1514	46.5102	50.0045	50.2697	41.8452	44.2711	49.8847	49.7069	50.058	49.4104	49.0793	57.3711
Aasi_1638	62.3028	33.2216	53.851	41.0095	27.8968	45.2549	57.3209	43.9973	48.1741	65.8806	50.6625	57.3711
Aasi_1639	124.606	119.598	115.395	84.6648	106.357	89.5261	77.7706	93.7043	81.8152	105.968	88.1316	103.602
Aasi_1640	171.333	192.685	196.171	166.684	149.945	171.182	119.599	126.618	120.839	78.0001	91.298	93.0192
Aasi_1641	51.919	73.0875	57.6975	55.5613	36.6146	35.4169	50.5044	54.7448	44.4063	75.5141	55.9398	54.5861
Aasi_1642	119.414	126.242	146.167	101.862	101.126	109.202	105.966	115.199	98.7704	132.693	103.964	99.7032
Aasi_1643	20.7676	46.5102	34.6185	33.0722	33.1275	30.4979	32.2237	28.5479	29.6042	24.5498	25.3312	21.723
Aasi_1644	31.1514	39.8659	30.772	55.5613	45.3324	39.3521	39.3501	35.265	36.0633	22.3745	25.859	31.1921
Aasi_1645	804.744	930.204	880.848	926.021	870.032	911.985	822.943	844.01	851.524	459.3	585.257	565.356
Aasi_1646	41.5352	79.7318	38.465	58.207	57.5372	65.9148	65.067	81.6134	75.8944	58.1116	79.6878	81.3222
Aasi_1647	83.0704	46.5102	50.0045	74.0817	81.9469	64.931	58.5603	62.1336	67.5514	41.3307	60.6894	50.6871
Aasi_1648	311.514	318.927	373.11	465.656	414.965	452.549	491.101	447.362	493.583	308.893	322.445	325.289
Aasi_1649	134.989	106.309	80.7765	104.508	101.126	94.4451	93.8824	100.421	92.5804	71.1635	103.964	98.5892
Aasi_1650	0	0	0	0	3.4871	0	0.929529	1.00757	1.34565	0	0	2.228
Aasi_1651	0	0	3.8465	7.93732	1.74355	7.87043	5.88702	9.73987	7.53561	5.59363	10.5547	8.91202
Aasi_1652	31.1514	13.2886	23.079	46.3011	38.3581	44.2711	46.1666	50.7145	54.3641	50.6535	48.5515	43.4461
Aasi_1653	10.3838	19.933	19.2325	30.4264	26.1533	17.7085	26.6465	23.51	22.6068	11.498	14.7766	20.052
Aasi_1654	223.252	392.015	373.11	384.96	343.48	320.72	371.812	395.976	392.659	450.288	396.328	384.888
Aasi_1655	389.392	365.437	346.185	264.577	252.815	276.449	346.095	310.668	345.023	532.638	382.079	492.946
Aasi_1656	15.5757	6.64432	3.8465	26.4577	20.9226	38.3683	34.7024	36.6085	36.0633	30.1435	36.4136	44.5601
Aasi_1657	20.7676	46.5102	11.5395	43.6553	33.1275	44.2711	35.0123	46.6842	43.0607	45.6813	54.3566	58.4851
Aasi_1658	238.827	179.397	138.474	222.245	214.457	283.335	278.549	303.951	297.388	232.136	296.059	261.234
Aasi_1659	0	13.2886	15.386	18.5204	15.692	18.6923	13.9429	18.808	15.8786	7.76894	15.832	15.039
Aasi_1660	0	0	3.8465	18.5204	12.2049	5.90282	9.91497	12.4267	13.9947	12.1195	10.0269	8.35502
Aasi_1661	5.1919	0	0	3.96866	10.4613	15.7409	6.81655	8.7323	12.9182	9.32272	6.86054	7.24101
Aasi_1662	628.22	544.834	507.738	162.715	142.971	166.263	154.302	170.616	145.868	116.845	127.184	119.755
Aasi_1663	31.1514	26.5773	73.0835	26.4577	17.4355	38.3683	27.8859	38.6236	32.5646	32.3188	37.9968	25.622
Aasi_1664	25.9595	0	38.465	19.8433	15.692	14.757	17.9709	18.1363	20.1847	31.6973	21.1094	31.7491
Aasi_1665	10.3838	39.8659	23.079	17.1975	3.4871	15.7409	20.1398	17.8004	18.0316	26.7251	27.9699	30.0781
Aasi_1666	15.5757	6.64432	23.079	19.8433	13.9484	12.7894	20.1398	19.1439	21.2612	28.2789	19.5262	22.837
Aasi_1667	25.9595	19.933	19.2325	21.1662	20.9226	25.5789	39.3501	46.0125	41.4459	92.6057	60.1617	70.1821
Aasi_1668	166.141	159.464	146.167	96.5708	88.9211	118.056	99.1497	101.765	100.385	144.191	115.574	93.5762
Aasi_1669	31.1514	33.2216	30.772	30.4264	31.3839	30.4979	39.0402	30.8989	36.6016	54.0718	40.6355	59.0421
Aasi_1670	10.3838	19.933	42.3115	39.6866	27.8968	34.4331	43.0682	37.9519	32.8337	39.777	37.4691	29.5211
Aasi_1671	36.3433	19.933	30.772	55.5613	47.0759	62.9634	62.2784	74.5604	68.6279	75.8248	70.7164	46.2311
Aasi_1672	51.919	73.0875	53.851	79.3732	78.4598	72.8014	65.067	83.2927	71.3192	77.3786	89.7148	95.2472
Aasi_1673	10.3838	19.933	30.772	6.61444	8.71776	10.8218	26.6465	26.5327	29.3351	53.4503	53.8289	71.2961
Aasi_1674	25.9595	13.2886	46.158	52.9155	47.0759	61.9796	75.9115	72.2094	79.3931	72.7172	99.214	99.1462
Aasi_1675	36.3433	33.2216	34.6185	26.4577	29.6404	28.5303	25.0973	27.2045	24.4907	16.4701	16.8875	25.622
Aasi_1676	0	6.64432	0	2.64577	8.71776	6.88662	4.64764	5.03786	4.03694	7.45818	8.97148	3.34201
Aasi_1677	15.5757	19.933	23.079	38.3637	47.0759	54.1092	35.0123	49.7069	37.4089	21.753	24.2758	31.7491
Aasi_1678	0	0	0	5.29155	1.74355	8.85423	6.19686	10.7474	9.15039	3.10757	7.38828	5.01301
Aasi_1679	218.06	252.484	288.487	142.872	106.357	144.619	263.367	288.837	278.549	407.092	413.216	450.614
Aasi_1680	202.484	192.685	265.408	123.029	120.305	143.635	293.731	331.491	311.382	443.762	416.91	400.484
Aasi_1681	5.1919	6.64432	11.5395	9.26021	15.692	13.7732	13.0134	17.8004	16.686	22.9961	33.775	20.052
Aasi_1682	15.5757	13.2886	15.386	15.8746	8.71776	17.7085	10.8445	14.106	19.1082	14.2948	18.4707	10.026
Aasi_1683	0	0	0	5.29155	12.2049	11.8056	4.95749	9.73987	11.5726	9.94424	6.33281	7.79802
Aasi_1684	0	0	0	5.29155	3.4871	10.8218	16.1118	19.8156	17.2243	15.2271	15.832	13.368
Aasi_1685	5.1919	6.64432	11.5395	13.2289	8.71776	7.87043	15.4921	18.4722	13.4565	14.2948	11.0824	6.68401
Aasi_1686	67.4947	33.2216	76.93	76.7275	50.563	82.6395	62.8981	69.5225	66.4749	52.518	52.7734	48.4591
Aasi_1687	15.5757	26.5773	7.693	31.7493	48.8195	43.2873	23.8579	43.6615	35.7942	26.4144	38.5246	30.0781
Aasi_1688	0	0	0	3.96866	0	1.96761	1.85906	1.67929	3.76781	2.48606	2.11094	5.01301
Aasi_1689	493.23	431.881	515.431	453.75	503.887	492.885	364.685	385.229	402.348	344.319	346.193	396.028
Aasi_1690	103.838	112.953	176.939	39.6866	50.563	34.4331	82.4182	83.2927	88.2743	259.793	170.986	56.2571
Aasi_1691	57.1109	66.4432	73.0835	79.3732	71.4856	64.931	72.1934	65.4922	71.3192	52.2073	52.7734	59.0421
Aasi_1692	5.1919	0	19.2325	21.1662	15.692	21.6437	20.4496	20.1515	22.3377	28.2789	31.1363	28.4071
Aasi_1693	46.7271	19.933	30.772	39.6866	36.6146	38.3683	52.9831	57.4316	47.0976	57.1794	67.55	73.5241
Aasi_1694	36.3433	39.8659	23.079	27.7806	20.9226	18.6923	20.7595	20.8232	22.876	34.8048	31.664	24.508
Aasi_1695	25.9595	26.5773	11.5395	6.61444	10.4613	10.8218	17.0414	16.457	18.839	27.9682	20.5816	25.065
Aasi_1696	20.7676	13.2886	15.386	17.1975	12.2049	15.7409	16.4217	17.1287	18.5699	27.6574	24.2758	27.8501
Aasi_1697	1235.67	1269.06	1103.95	637.632	765.419	647.342	637.347	558.867	574.591	769.125	555.704	684.554
Aasi_1698	20.7676	59.7989	26.9255	34.3951	36.6146	33.4493	32.5335	35.265	34.7177	27.9682	28.4976	22.837
Aasi_1699	51.919	59.7989	23.079	47.6239	54.0501	50.174	33.7729	35.265	36.8707	32.008	30.6086	36.2051
Aasi_1700	46.7271	39.8659	34.6185	46.3011	47.0759	38.3683	49.8847	49.3711	51.1345	64.016	51.1902	52.3581
Aasi_1701	124.606	99.6648	76.93	89.9563	83.6905	78.7043	77.4607	94.376	73.4722	114.98	83.382	101.931
Aasi_1702	51.919	33.2216	34.6185	83.3419	64.5114	81.6557	74.982	95.3835	83.6991	112.494	115.046	72.9671
Aasi_1703	83.0704	53.1545	76.93	64.8215	66.255	50.174	44.9272	59.1109	57.0554	69.2989	71.2441	60.1561
Aasi_1704	212.868	245.84	153.86	193.142	186.56	161.344	197.68	175.318	192.158	154.136	124.545	143.149
Aasi_1705	25.9595	0	23.079	15.8746	12.2049	17.7085	17.661	21.4949	19.9156	19.8885	31.1363	29.5211
Aasi_1706	25.9595	33.2216	15.386	11.906	12.2049	12.7894	17.3512	18.1363	18.3008	14.2948	27.9699	29.5211
Aasi_1707	10.3838	19.933	15.386	27.7806	31.3839	40.3359	34.3926	30.2272	30.9498	28.9004	30.6086	47.3451
Aasi_1708	15.5757	13.2886	34.6185	34.3951	27.8968	35.4169	36.2516	44.3332	47.6358	48.7889	48.5515	39.5471
Aasi_1709	5.1919	13.2886	23.079	23.812	22.6662	31.4817	22.6185	26.5327	22.876	32.3188	26.9144	25.065
Aasi_1710	10.3838	13.2886	42.3115	13.2289	19.1791	12.7894	18.9004	15.1136	22.876	27.9682	16.8875	27.2931
Aasi_1711	25.9595	19.933	30.772	15.8746	10.4613	14.757	15.1823	14.7777	15.0712	27.3467	22.1648	29.5211
Aasi_1712	114.222	73.0875	119.241	78.0503	76.7163	79.6881	82.4182	78.9265	85.8522	155.068	99.214	97.4752
Aasi_1713	109.03	119.598	76.93	66.1444	59.2808	77.7204	89.2348	92.3608	84.2374	149.164	118.212	128.667
Aasi_1714	1033.19	1302.29	746.221	970.999	938.031	975.933	854.857	908.495	851.524	619.029	769.436	747.495
Aasi_1715	5.1919	6.64432	0	18.5204	22.6662	23.6113	27.576	32.914	36.3324	25.4821	28.4976	27.2931
Aasi_1716	20.7676	13.2886	19.2325	22.4891	26.1533	36.4007	32.5335	35.9368	33.9103	22.6853	31.664	38.4331
Aasi_1717	62.3028	99.6648	92.316	74.0817	52.3066	76.7366	95.7415	92.3608	92.8495	115.291	98.1585	106.944
Aasi_1718	20.7676	6.64432	30.772	34.3951	20.9226	26.5627	42.1386	40.9746	36.3324	45.0598	50.1347	46.7881
Aasi_1719	695.714	744.164	661.598	457.719	505.63	477.145	466.933	430.569	417.688	412.997	276.005	345.898
Aasi_1720	25.9595	19.933	50.0045	29.1035	20.9226	23.6113	26.3367	26.5327	21.2612	40.3985	23.748	22.837
Aasi_1721	20.7676	13.2886	19.2325	14.5518	15.692	18.6923	18.9004	13.7702	13.9947	36.3586	19.5262	23.394
Aasi_1722	31.1514	26.5773	19.2325	21.1662	22.6662	26.5627	26.6465	26.8686	27.7203	36.0479	35.8859	30.6351
Aasi_1723	5.1919	26.5773	19.2325	25.1349	27.8968	18.6923	18.2807	19.4797	20.1847	17.7132	19.5262	23.394
Aasi_1724	25.9595	39.8659	34.6185	62.1757	81.9469	78.7043	110.924	106.803	103.346	79.8647	94.9921	110.286
Aasi_1725	36.3433	26.5773	26.9255	17.1975	29.6404	22.6275	19.5201	21.8307	19.3773	21.1315	25.859	20.052
Aasi_1726	5.1919	6.64432	11.5395	11.906	24.4097	9.83803	21.0693	23.1742	25.8364	23.9283	24.8035	17.267
Aasi_1727	0	0	3.8465	7.93732	1.74355	15.7409	7.12639	14.106	10.7652	8.07969	13.1933	32.3061
Aasi_1728	46.7271	0	38.465	38.3637	27.8968	26.5627	46.4764	45.0049	36.3324	44.4383	63.3281	58.4851
Aasi_1729	67.4947	66.4432	73.0835	116.414	144.715	155.441	143.147	153.823	160.401	130.829	181.013	134.237
Aasi_1730	648.987	551.478	569.282	452.427	533.527	434.841	351.672	373.138	352.29	245.498	252.257	246.194
Aasi_1731	88.2623	46.5102	42.3115	25.1349	48.8195	36.4007	35.3221	36.9443	33.1029	41.3307	32.1918	31.1921
Aasi_1732	51.919	26.5773	61.544	22.4891	38.3581	57.0606	32.2237	44.6691	33.6411	48.1674	33.775	35.6481
Aasi_1733	25.9595	6.64432	15.386	33.0722	57.5372	48.2064	43.6879	50.7145	57.0554	41.02	56.4675	45.6741
Aasi_1734	10.3838	13.2886	7.693	14.5518	17.4355	17.7085	20.4496	23.8459	22.876	14.2948	20.0539	12.254
Aasi_1735	0	13.2886	7.693	7.93732	12.2049	24.5951	18.5906	27.5403	23.1451	13.9841	17.4152	13.368
Aasi_1736	5.1919	0	0	1.32289	5.23066	5.90282	7.74607	8.06058	10.2269	10.255	16.8875	21.723
Aasi_1737	20.7676	6.64432	7.693	21.1662	24.4097	13.7732	21.3792	27.5403	23.1451	20.8208	27.4422	16.71
Aasi_1738	10.3838	6.64432	38.465	38.3637	38.3581	39.3521	42.1386	45.6766	37.6781	47.5459	55.9398	49.5731
Aasi_1739	0	0	3.8465	2.64577	8.71776	7.87043	6.81655	7.72472	6.72823	4.03985	12.1379	6.68401
Aasi_1740	31.1514	33.2216	46.158	39.6866	27.8968	40.3359	30.3646	41.9822	36.8707	48.4782	32.7195	31.1921
Aasi_1741	67.4947	73.0875	23.079	50.2697	62.7679	50.174	49.5749	46.0125	44.9446	48.4782	40.1078	38.9901
Aasi_1742	20.7676	6.64432	19.2325	31.7493	15.692	32.4655	22.6185	24.5176	23.1451	15.5379	23.2203	19.495
Aasi_1743	57.1109	86.3761	69.237	84.6648	85.434	96.4127	170.723	192.446	206.691	207.586	220.065	184.924
Aasi_1744	57.1109	59.7989	30.772	80.6961	64.5114	92.4775	152.133	165.914	147.214	116.845	154.626	153.175
Aasi_1745	5.1919	6.64432	15.386	26.4577	29.6404	34.4331	40.8993	34.9292	39.2928	26.7251	27.9699	20.609
Aasi_1746	5.1919	6.64432	19.2325	21.1662	17.4355	16.7247	20.7595	27.5403	28.7968	47.8566	26.9144	23.951
Aasi_1747	379.009	438.525	342.338	345.274	333.018	321.704	292.802	330.82	331.836	309.204	302.919	333.644
Aasi_1748	20.7676	6.64432	11.5395	19.8433	19.1791	16.7247	19.2103	17.4646	16.9551	24.8606	25.859	22.28
Aasi_1749	20.7676	0	3.8465	6.61444	6.97421	6.88662	6.5067	9.06815	9.68865	13.6733	13.7211	22.837
Aasi_1750	36.3433	33.2216	26.9255	11.906	20.9226	24.5951	29.1252	38.2878	30.4116	58.7332	68.0777	65.1691
Aasi_1751	368.625	239.195	288.487	218.276	228.405	244.967	201.708	246.855	210.728	196.399	220.065	178.797
Aasi_1752	46.7271	33.2216	11.5395	39.6866	36.6146	48.2064	46.4764	50.0428	43.5989	51.275	44.3297	80.2082
Aasi_1753	114.222	59.7989	138.474	100.539	104.613	124.943	256.55	264.656	265.9	381.61	359.387	364.836
Aasi_1754	10.3838	26.5773	15.386	18.5204	13.9484	11.8056	32.5335	41.6463	32.2955	52.8288	75.466	51.2441
Aasi_1755	0	0	0	1.32289	1.74355	0	2.1689	2.351	3.49868	1.86454	7.38828	5.01301
Aasi_1756	114.222	59.7989	111.548	215.631	169.125	243.983	170.104	207.896	191.889	177.132	194.206	177.683
Aasi_1757	67.4947	93.0204	30.772	48.9468	40.1017	60.9958	66.9261	73.2169	73.4722	75.2033	77.0492	59.5991
Aasi_1758	36.3433	39.8659	46.158	21.1662	24.4097	25.5789	36.8713	35.265	40.3694	47.8566	46.9683	63.4981
Aasi_1759	5.1919	6.64432	3.8465	14.5518	13.9484	24.5951	21.0693	18.4722	26.1055	23.3068	22.6926	28.4071
Aasi_1760	145.373	139.531	196.171	141.549	137.741	149.538	176.92	184.05	167.129	201.682	205.816	190.494
Aasi_1761	62.3028	99.6648	103.855	82.019	94.1518	97.3965	113.403	127.29	114.918	114.67	137.739	120.869
Aasi_1762	36.3433	0	15.386	47.6239	59.2808	65.9148	57.9406	59.4468	60.0158	26.1036	41.1633	38.4331
Aasi_1763	51.919	26.5773	38.465	55.5613	34.871	64.931	45.5469	47.3559	50.8654	33.8726	36.4136	25.065
Aasi_1764	109.03	93.0204	130.781	64.8215	80.2034	78.7043	72.1934	69.1867	77.2401	53.1395	64.9113	74.6381
Aasi_1765	181.716	152.819	126.934	197.11	210.97	234.145	186.835	212.934	202.116	146.678	173.097	164.315
Aasi_1766	379.009	279.061	473.119	72.7588	78.4598	102.316	175.061	215.621	202.385	572.415	585.785	534.721
Aasi_1767	456.887	358.793	384.65	492.114	503.887	531.254	639.826	721.758	708.348	780.623	784.213	758.078
Aasi_1768	103.838	19.933	69.237	35.718	67.9985	36.4007	34.7024	43.6615	44.6754	57.1794	47.4961	33.4201
Aasi_1769	31.1514	39.8659	30.772	29.1035	20.9226	16.7247	17.0414	29.8913	21.7995	30.1435	31.664	31.7491
Aasi_1770	5.1919	13.2886	19.2325	9.26021	15.692	18.6923	16.7315	18.4722	19.9156	33.5618	17.943	25.065
Aasi_1771	41.5352	39.8659	26.9255	3.96866	24.4097	13.7732	15.802	15.7853	19.3773	21.4423	21.6371	27.2931
Aasi_1772	10.3838	26.5773	3.8465	26.4577	22.6662	30.4979	17.661	21.8307	26.3747	27.6574	31.1363	31.7491
Aasi_1773	1702.94	1674.37	1711.69	1174.72	1192.59	1170.73	968.569	966.598	936.569	1123.39	1004.28	1036.02
Aasi_1774	134.989	139.531	157.706	89.9563	108.1	117.073	101.938	102.101	93.6569	145.434	102.38	103.045
Aasi_1775	51.919	39.8659	65.3905	47.6239	55.7937	39.3521	43.9977	49.3711	46.2902	75.2033	61.7449	64.0551
Aasi_1776	166.141	126.242	115.395	68.7901	83.6905	76.7366	70.3344	69.1867	68.897	92.6057	61.7449	44.5601
Aasi_1777	25.9595	13.2886	19.2325	47.6239	69.7421	42.3035	42.1386	43.6615	45.4828	50.032	53.8289	46.7881
Aasi_1778	15.5757	13.2886	15.386	30.4264	31.3839	38.3683	28.1957	28.8837	24.2216	26.4144	26.9144	25.065
Aasi_1779	5.1919	0	15.386	18.5204	12.2049	11.8056	11.774	9.73987	11.5726	10.255	8.44374	10.583
Aasi_1780	57.1109	39.8659	38.465	46.3011	47.0759	39.3521	53.9127	48.3635	51.4037	47.2351	37.9968	46.7881
Aasi_1781	124.606	146.175	200.018	119.06	94.1518	120.024	166.386	192.446	185.699	316.662	258.062	273.488
Aasi_1782	20.7676	26.5773	11.5395	29.1035	27.8968	30.4979	30.6745	29.2196	31.4881	32.9403	32.7195	42.3321
Aasi_1783	25.9595	13.2886	7.693	42.3324	20.9226	40.3359	42.1386	47.0201	40.6385	46.9244	39.58	42.8891
Aasi_1784	259.595	325.572	276.948	326.753	357.428	319.736	309.843	332.835	351.752	290.869	291.309	281.286
Aasi_1785	20.7676	6.64432	46.158	27.7806	36.6146	51.1578	73.1229	71.2018	63.7836	123.371	127.184	142.035
Aasi_1786	207.676	152.819	157.706	182.558	203.996	179.052	194.581	229.391	213.689	243.945	222.176	228.927
Aasi_1787	41.5352	33.2216	61.544	56.8841	62.7679	55.093	49.5749	52.7296	55.9789	70.2312	52.7734	54.5861
Aasi_1788	36.3433	59.7989	38.465	31.7493	27.8968	30.4979	42.4485	38.2878	34.4485	46.6136	35.8859	57.3711
Aasi_1789	46.7271	66.4432	42.3115	44.9782	34.871	37.3845	52.6733	58.4392	52.211	67.1236	67.0222	72.4101
Aasi_1790	5.1919	6.64432	30.772	27.7806	19.1791	20.6599	33.463	26.1969	26.9129	28.2789	25.3312	30.6351
Aasi_1791	5.1919	6.64432	34.6185	26.4577	17.4355	15.7409	20.7595	18.4722	19.6464	35.7371	30.6086	32.3061
Aasi_1792	20.7676	19.933	34.6185	11.906	15.692	16.7247	14.2528	18.808	17.7625	20.8208	30.0808	24.508
Aasi_1793	25.9595	53.1545	11.5395	7.93732	10.4613	12.7894	18.5906	18.4722	18.5699	28.9004	22.1648	20.609
Aasi_1794	742.441	750.808	653.905	866.491	885.724	801.8	621.545	549.463	569.746	604.113	513.485	637.209
Aasi_1795	124.606	126.242	146.167	230.182	219.688	262.675	260.578	263.984	273.973	257.618	295.531	297.996
Aasi_1796	46.7271	73.0875	61.544	35.718	50.563	62.9634	53.293	44.6691	45.4828	81.4185	52.7734	56.2571
Aasi_1797	124.606	126.242	88.4695	70.113	80.2034	84.6071	90.4741	72.8811	73.7414	106.901	88.1316	92.4622
Aasi_1798	0	0	0	2.64577	1.74355	2.95141	2.47874	5.70958	4.03694	1.86454	8.44374	7.24101
Aasi_1799	67.4947	46.5102	19.2325	52.9155	59.2808	55.093	59.7997	50.3786	55.7097	49.7212	36.4136	54.5861
Aasi_1800	5.1919	0	7.693	15.8746	13.9484	14.757	17.0414	21.8307	22.6068	17.0917	26.3867	18.381
Aasi_1801	15.5757	19.933	26.9255	21.1662	22.6662	21.6437	23.8579	22.8383	24.2216	25.7929	29.0254	33.9771
Aasi_1802	67.4947	39.8659	42.3115	17.1975	20.9226	33.4493	55.4619	51.7221	58.1319	141.395	123.49	131.452
Aasi_1803	0	0	15.386	3.96866	0	7.87043	4.95749	11.4192	5.92084	8.70121	11.0824	13.925
Aasi_1804	0	6.64432	7.693	11.906	19.1791	11.8056	15.1823	15.7853	13.9947	12.7411	29.5531	29.5211
Aasi_1805	695.714	664.432	607.747	386.283	416.709	409.262	333.391	356.345	349.33	296.152	334.583	356.481
Aasi_1806	934.542	996.648	1350.12	178.59	261.533	273.497	913.417	931.669	922.305	1720.66	1664.47	1802.46
Aasi_1807	103.838	132.886	80.7765	116.414	118.562	108.218	115.262	115.871	125.414	135.49	128.767	130.338
Aasi_1808	150.565	132.886	153.86	115.091	127.279	142.651	142.528	164.57	142.908	198.263	187.873	176.012
Aasi_1809	124.606	112.953	88.4695	140.226	129.023	138.716	158.02	161.547	161.747	172.16	194.206	171.556
Aasi_1810	114.222	99.6648	80.7765	116.414	80.2034	108.218	127.036	135.686	131.335	165.944	143.016	153.732
Aasi_1811	98.6461	99.6648	84.623	71.4359	73.2292	135.765	134.782	172.967	157.71	246.431	174.152	141.478
Aasi_1812	5.1919	0	7.693	14.5518	8.71776	19.6761	13.6331	22.8383	17.2243	6.21515	10.5547	7.24101
Aasi_1813	5.1919	6.64432	3.8465	21.1662	24.4097	18.6923	12.7036	18.808	13.7256	8.39045	12.1379	8.35502
Aasi_1814	171.333	132.886	150.013	226.214	247.584	263.659	284.436	308.653	322.417	318.837	310.308	274.602
Aasi_1815	25.9595	46.5102	26.9255	22.4891	45.3324	29.5141	29.4351	36.9443	30.6807	29.2112	43.8019	28.4071
Aasi_1816	5.1919	13.2886	3.8465	3.96866	8.71776	12.7894	12.0839	19.4797	15.6095	15.2271	20.0539	21.723
Aasi_1817	51.919	19.933	30.772	46.3011	55.7937	43.2873	42.7583	42.6539	50.3271	44.4383	51.1902	52.9151
Aasi_1818	342.665	212.618	238.483	219.599	263.276	214.469	183.737	200.507	201.578	207.275	198.956	181.582
Aasi_1819	20.7676	19.933	15.386	30.4264	47.0759	28.5303	30.9843	26.1969	34.1794	26.1036	27.4422	16.71
Aasi_1820	41.5352	59.7989	73.0835	50.2697	38.3581	38.3683	35.6319	40.6388	35.525	36.6694	31.664	45.1171
Aasi_1821	10.3838	6.64432	15.386	23.812	20.9226	20.6599	19.5201	23.8459	23.6834	15.2271	22.1648	12.254
Aasi_1822	20.7676	26.5773	26.9255	33.0722	45.3324	26.5627	42.4485	44.3332	45.2137	39.1554	29.0254	47.9021
Aasi_1823	789.169	910.272	692.37	502.697	451.58	565.687	639.826	688.508	632.453	839.667	620.615	531.936
Aasi_1824	233.635	292.35	269.255	193.142	183.073	190.858	277	241.482	258.095	331.889	223.759	335.872
Aasi_1825	0	6.64432	11.5395	14.5518	3.4871	2.95141	7.12639	14.7777	11.3034	27.6574	32.7195	21.166
Aasi_1826	10.3838	6.64432	11.5395	9.26021	12.2049	6.88662	9.60513	15.4494	15.0712	25.4821	25.859	23.394
Aasi_1827	36.3433	19.933	23.079	42.3324	33.1275	46.2387	31.9138	33.2499	34.9868	27.6574	30.0808	21.723
Aasi_1828	36.3433	33.2216	38.465	42.3324	40.1017	50.174	40.5894	32.2423	39.0237	33.5618	31.1363	39.5471
Aasi_1829	72.6866	26.5773	73.0835	37.0408	48.8195	33.4493	35.9418	41.6463	34.1794	49.0997	32.7195	31.7491
Aasi_1830	20.7676	39.8659	38.465	31.7493	41.8452	36.4007	33.1532	34.2575	36.3324	31.0757	29.5531	22.28
Aasi_1831	41.5352	33.2216	34.6185	46.3011	45.3324	38.3683	42.1386	44.6691	38.2163	38.5339	34.8304	36.2051
Aasi_1832	36.3433	19.933	42.3115	18.5204	13.9484	26.5627	31.9138	36.2726	36.8707	39.777	53.8289	44.0031
Aasi_1833	36.3433	66.4432	84.623	55.5613	62.7679	45.2549	55.4619	60.4544	60.2849	62.4623	74.4105	77.9802
Aasi_1834	0	0	11.5395	11.906	19.1791	30.4979	25.717	19.8156	24.7599	30.1435	26.3867	25.065
Aasi_1835	379.009	272.417	423.115	78.0503	88.9211	115.105	260.268	260.625	277.203	819.157	477.599	525.252
Aasi_1836	0	6.64432	7.693	5.29155	8.71776	3.93521	8.05592	6.38129	8.88126	4.03985	8.97148	18.381
Aasi_1837	0	0	0	0	0	0.983803	2.47874	2.01515	2.69129	1.24303	2.63867	5.57001
Aasi_1838	0	6.64432	3.8465	5.29155	10.4613	10.8218	10.2248	9.40401	6.99736	13.6733	18.9984	10.026
Aasi_1839	155.757	132.886	107.702	78.0503	83.6905	94.4451	89.8545	111.505	101.731	167.498	116.629	110.286
Aasi_1840	83.0704	86.3761	103.855	39.6866	62.7679	37.3845	49.8847	57.4316	61.8997	107.833	64.9113	98.0322
Aasi_1841	62.3028	86.3761	76.93	132.289	134.254	125.927	104.417	119.229	113.034	97.2671	118.74	106.944
Aasi_1842	88.2623	126.242	111.548	181.236	132.51	174.133	170.414	202.522	181.931	205.721	229.037	257.892
Aasi_1843	41.5352	19.933	26.9255	38.3637	36.6146	39.3521	35.0123	29.2196	29.6042	27.9682	26.9144	26.7361
Aasi_1844	721.674	697.653	607.747	851.939	737.522	808.686	664.923	728.811	703.773	374.774	503.986	468.438
Aasi_1845	51.919	53.1545	53.851	54.2384	69.7421	67.8824	67.8556	69.1867	59.7467	73.028	65.9667	67.9541
Aasi_1846	233.635	239.195	261.562	153.455	155.176	169.214	173.512	162.555	155.287	247.984	174.68	159.302
Aasi_1847	77.8785	99.6648	69.237	67.4672	90.6647	76.7366	73.7426	68.5149	65.6675	105.968	88.6593	108.615
Aasi_1848	36.3433	26.5773	19.2325	31.7493	48.8195	52.1416	45.2371	48.0276	40.1002	50.3427	47.4961	52.3581
Aasi_1849	0	0	0	1.32289	8.71776	5.90282	7.74607	4.70201	5.65171	8.39045	6.86054	2.78501
Aasi_1850	114.222	93.0204	119.241	78.0503	80.2034	75.7528	74.0525	88.3305	72.3957	147.299	87.6038	94.6902
Aasi_1851	129.797	119.598	111.548	74.0817	61.0243	95.4289	79.01	79.2624	79.9313	143.259	118.74	113.628
Aasi_1852	20.7676	0	19.2325	13.2289	29.6404	22.6275	29.1252	40.9746	42.5224	38.5339	40.6355	50.6871
Aasi_1853	124.606	93.0204	57.6975	115.091	94.1518	136.749	108.445	125.611	111.958	137.976	117.157	93.0192
Aasi_1854	83.0704	73.0875	153.86	100.539	109.844	108.218	105.347	108.818	99.3086	112.805	99.214	133.68
Aasi_1855	20.7676	19.933	42.3115	26.4577	24.4097	8.85423	27.576	23.51	23.4142	35.1156	27.9699	22.837
Aasi_1856	25.9595	6.64432	3.8465	17.1975	13.9484	14.757	21.689	22.8383	16.686	32.3188	21.1094	31.7491
Aasi_1857	5.1919	6.64432	11.5395	11.906	27.8968	17.7085	21.0693	17.1287	18.3008	28.5897	17.943	22.28
Aasi_1858	114.222	132.886	111.548	99.2165	101.126	97.3965	64.7572	80.27	64.3219	48.4782	73.355	47.9021
Aasi_1859	176.525	132.886	223.097	230.182	252.815	249.886	190.553	202.522	210.728	132.693	142.488	123.654
Aasi_1860	36.3433	53.1545	19.2325	46.3011	61.0243	55.093	64.4473	53.0655	49.2506	41.9523	54.8843	41.7751
Aasi_1861	0	0	0	1.32289	0	0.983803	0.309843	2.01515	2.42216	1.55379	4.22187	7.24101
Aasi_1862	565.917	471.747	565.435	343.951	348.71	452.549	621.235	685.821	678.744	1099.46	815.877	831.603
Aasi_1863	0	6.64432	3.8465	2.64577	0	5.90282	7.43623	8.06058	8.61213	6.21515	11.0824	7.79802
Aasi_1864	83.0704	39.8659	46.158	59.5299	99.3825	95.4289	61.3489	77.9189	71.5883	46.3029	61.2171	60.7131
Aasi_1865	51.919	79.7318	73.0835	121.706	129.023	114.121	135.092	122.252	143.177	118.399	125.601	114.185
Aasi_1866	41.5352	19.933	23.079	33.0722	45.3324	38.3683	32.8434	51.0503	38.4855	43.506	64.3835	41.7751
Aasi_1867	15.5757	6.64432	15.386	13.2289	10.4613	23.6113	31.604	32.914	31.219	28.2789	42.7465	31.7491
Aasi_1868	72.6866	39.8659	57.6975	89.9563	90.6647	99.3641	106.276	119.901	109.266	111.251	137.739	118.641
Aasi_1869	46.7271	66.4432	42.3115	48.9468	34.871	67.8824	96.671	106.131	95.0026	141.395	132.989	168.214
Aasi_1870	62.3028	46.5102	26.9255	51.5926	55.7937	46.2387	56.7013	58.7751	52.7493	63.7053	46.9683	51.8011
Aasi_1871	36.3433	39.8659	26.9255	47.6239	55.7937	43.2873	47.0961	49.3711	46.5593	49.7212	49.607	44.0031
Aasi_1872	57.1109	33.2216	7.693	31.7493	20.9226	18.6923	26.0268	25.5252	26.1055	34.4941	24.8035	25.622
Aasi_1873	10.3838	19.933	15.386	10.5831	5.23066	15.7409	21.3792	16.457	17.7625	26.1036	23.748	26.7361
Aasi_1874	25.9595	26.5773	7.693	10.5831	17.4355	15.7409	28.8154	20.8232	21.7995	29.2112	27.4422	31.7491
Aasi_1875	41.5352	86.3761	50.0045	117.737	123.792	126.911	93.2627	82.9568	92.0422	54.3826	63.3281	109.172
Aasi_1876	119.414	132.886	65.3905	47.6239	52.3066	60.012	72.5033	64.4846	68.897	117.156	75.9937	70.7391
Aasi_1877	176.525	146.175	146.167	121.706	113.331	105.267	104.107	135.015	117.609	142.016	120.323	136.465
Aasi_1878	1697.75	1720.88	1727.08	1316.27	1391.35	1250.41	1705.07	1528.82	1636.57	2380.4	1868.18	2160.05
Aasi_1879	10.3838	0	11.5395	39.6866	74.9727	58.0444	38.4205	51.3862	51.1345	31.0757	41.691	56.8141
Aasi_1880	15.5757	6.64432	7.693	17.1975	29.6404	19.6761	29.4351	25.1893	31.219	23.9283	27.4422	35.6481
Aasi_1881	25.9595	13.2886	34.6185	33.0722	31.3839	33.4493	37.8008	36.9443	32.8337	33.8726	49.0793	64.0551
Aasi_1882	51.919	26.5773	42.3115	18.5204	17.4355	29.5141	23.5481	23.8459	22.876	36.9801	35.3582	28.9641
Aasi_1883	10.3838	26.5773	23.079	7.93732	8.71776	10.8218	14.5626	17.1287	19.9156	33.5618	24.2758	21.166
Aasi_1884	31.1514	19.933	42.3115	29.1035	29.6404	34.4331	34.0827	25.5252	35.2559	29.2112	26.3867	30.0781
Aasi_1885	51.919	86.3761	46.158	66.1444	69.7421	77.7204	63.8277	73.8887	67.8205	82.9722	87.0761	100.26
Aasi_1886	10.3838	6.64432	15.386	13.2289	15.692	23.6113	24.4776	23.1742	20.9921	26.4144	28.4976	32.3061
Aasi_1887	5.1919	6.64432	7.693	6.61444	5.23066	4.91902	8.98545	9.40401	14.8021	8.07969	9.49921	20.609
Aasi_1888	83.0704	99.6648	57.6975	92.6021	108.1	88.5423	95.7415	93.7043	99.5778	78.0001	107.13	85.2212
Aasi_1889	67.4947	132.886	96.1625	145.518	129.023	124.943	116.501	131.992	120.032	88.5659	116.629	138.693
Aasi_1890	20.7676	6.64432	15.386	52.9155	81.9469	55.093	53.6028	52.7296	53.0184	35.1156	41.1633	42.8891
Aasi_1891	25.9595	13.2886	3.8465	18.5204	20.9226	22.6275	14.5626	13.7702	12.9182	11.1873	13.7211	16.71
Aasi_1892	83.0704	86.3761	88.4695	116.414	111.587	126.911	92.9529	117.55	108.459	77.6894	106.075	95.8042
Aasi_1893	15.5757	13.2886	19.2325	29.1035	19.1791	36.4007	30.6745	34.5933	37.9472	18.6454	32.7195	32.3061
Aasi_1894	726.866	651.143	596.207	817.544	782.855	756.545	870.039	886.664	905.889	615.3	679.194	759.749
Aasi_1895	25.9595	33.2216	34.6185	58.207	54.0501	64.931	64.1375	77.9189	71.8575	70.8527	77.5769	88.0062
Aasi_1896	51.919	19.933	46.158	43.6553	40.1017	46.2387	45.5469	53.0655	50.8654	70.2312	60.6894	58.4851
Aasi_1897	25.9595	26.5773	23.079	25.1349	29.6404	17.7085	40.5894	36.6085	30.9498	38.8447	38.5246	45.6741
Aasi_1898	41.5352	26.5773	23.079	29.1035	20.9226	21.6437	26.3367	28.212	20.7229	36.0479	31.1363	19.495
Aasi_1899	41.5352	39.8659	38.465	11.906	12.2049	14.757	22.9284	14.4419	18.3008	30.765	24.8035	22.28
Aasi_1900	36.3433	53.1545	38.465	21.1662	15.692	23.6113	21.3792	21.4949	26.3747	27.0359	27.9699	18.381
Aasi_1901	218.06	292.35	242.329	226.214	217.944	218.404	284.126	247.527	285.815	354.885	309.252	233.383
Aasi_1902	15.5757	33.2216	7.693	30.4264	26.1533	41.3197	33.1532	32.5782	34.7177	30.4542	39.58	27.2931
Aasi_1903	25.9595	13.2886	34.6185	35.718	26.1533	32.4655	39.0402	37.9519	37.1398	32.3188	41.691	38.4331
Aasi_1904	36.3433	59.7989	26.9255	38.3637	55.7937	36.4007	48.9552	39.6312	49.2506	43.506	49.607	50.1301
Aasi_1905	119.414	126.242	111.548	174.621	198.765	196.761	211.623	209.575	219.071	159.729	166.236	197.735
Aasi_1906	57.1109	46.5102	42.3115	48.9468	66.255	47.2226	53.6028	50.0428	60.554	85.7691	60.6894	66.2831
Aasi_1907	62.3028	46.5102	50.0045	34.3951	47.0759	35.4169	35.3221	37.9519	32.0264	47.2351	37.4691	28.9641
Aasi_1908	36.3433	53.1545	57.6975	38.3637	33.1275	36.4007	43.9977	45.6766	47.905	46.3029	46.4406	50.1301
Aasi_1909	1609.49	1368.73	1511.67	915.438	971.158	850.006	986.23	887.671	961.06	1426.38	965.753	1052.18
Aasi_1910	5.1919	6.64432	11.5395	15.8746	15.692	27.5465	24.4776	23.8459	21.7995	17.0917	20.0539	11.697
Aasi_1911	46.7271	26.5773	26.9255	34.3951	34.871	34.4331	48.3355	47.6918	53.8258	42.263	40.1078	49.5731
Aasi_1912	77.8785	93.0204	119.241	108.477	125.536	127.894	235.481	240.81	254.865	218.773	225.342	218.901
Aasi_1913	0	0	0	2.64577	3.4871	0	4.02796	4.70201	4.30607	1.86454	2.63867	3.89901
Aasi_1914	202.484	139.531	165.399	138.903	127.279	135.765	139.429	133	136.718	211.937	155.682	147.605
Aasi_1915	31.1514	53.1545	61.544	30.4264	33.1275	30.4979	28.5056	35.6009	36.0633	45.6813	37.4691	60.7131
Aasi_1916	3193.02	3082.96	2665.62	2177.47	2345.08	2206.67	1517.92	1406.91	1357.22	1076.46	1077.11	1075.01
Aasi_1917	1085.11	1076.38	969.318	1079.48	1096.69	1054.64	735.877	759.038	761.635	482.606	585.785	562.571
Aasi_1918	451.695	518.257	457.733	230.182	237.123	271.53	427.893	519.236	466.939	546.312	574.175	568.698
Aasi_1919	88.2623	73.0875	92.316	42.3324	59.2808	60.9958	119.909	121.916	126.222	174.335	147.766	175.455
Aasi_1920	5.1919	0	3.8465	9.26021	6.97421	8.85423	5.57717	12.7626	11.5726	8.39045	12.1379	5.57001
Aasi_1921	420.544	491.68	434.654	545.03	479.477	496.821	421.696	404.372	406.654	403.985	392.634	381.546
Aasi_1922	62.3028	53.1545	65.3905	95.2479	99.3825	80.6719	95.4316	79.9341	89.8891	59.6654	74.4105	77.4232
Aasi_1923	15.5757	19.933	34.6185	15.8746	15.692	16.7247	21.0693	25.861	20.7229	36.9801	20.0539	23.394
Aasi_1924	10.3838	33.2216	15.386	14.5518	13.9484	12.7894	20.7595	23.1742	17.4934	24.2391	22.1648	26.7361
Aasi_1925	15.5757	19.933	30.772	26.4577	24.4097	17.7085	26.9563	23.8459	24.7599	32.3188	33.775	29.5211
Aasi_1926	1038.38	837.184	846.23	976.291	936.287	950.354	713.878	720.079	719.113	463.339	538.816	499.63
Aasi_1927	0	0	0	2.64577	1.74355	2.95141	3.40827	5.37372	3.76781	1.55379	8.97148	5.01301
Aasi_1928	31.1514	13.2886	26.9255	23.812	15.692	31.4817	29.7449	39.6312	43.868	64.016	63.8558	54.5861
Aasi_1929	150.565	146.175	161.553	112.445	85.434	105.267	118.67	129.305	126.76	182.725	153.043	159.302
Aasi_1930	62.3028	73.0875	103.855	60.8528	54.0501	60.9958	52.3635	58.4392	57.5936	92.9165	73.355	89.6772
Aasi_1931	0	6.64432	7.693	6.61444	10.4613	13.7732	15.802	18.808	20.9921	12.7411	20.0539	17.824
Aasi_1932	0	0	3.8465	6.61444	5.23066	3.93521	12.0839	8.39644	8.61213	10.5658	11.0824	8.91202
Aasi_1933	10.3838	6.64432	3.8465	9.26021	6.97421	21.6437	26.6465	24.8535	23.9525	17.4024	11.6101	17.824
Aasi_1934	15.5757	0	42.3115	25.1349	15.692	15.7409	18.5906	18.808	18.839	31.6973	20.0539	27.8501
Aasi_1935	15.5757	13.2886	19.2325	3.96866	20.9226	14.757	15.1823	18.1363	14.8021	22.0638	23.2203	17.267
Aasi_1936	20.7676	6.64432	15.386	7.93732	13.9484	10.8218	16.7315	23.8459	16.1477	23.3068	16.3598	25.622
Aasi_1937	62.3028	99.6648	92.316	54.2384	55.7937	54.1092	55.152	52.3938	56.248	103.171	64.3835	54.0291
Aasi_1938	155.757	106.309	119.241	75.4046	106.357	86.5747	90.784	102.437	87.1978	143.259	106.075	106.387
Aasi_1939	10.3838	0	3.8465	11.906	10.4613	6.88662	15.802	18.1363	15.3404	13.9841	24.2758	17.824
Aasi_1940	10.3838	0	0	1.32289	5.23066	6.88662	4.95749	5.70958	4.57519	5.90439	5.27734	6.12701
Aasi_1941	36.3433	66.4432	30.772	47.6239	66.255	52.1416	44.6174	42.6539	38.4855	29.2112	39.58	27.8501
Aasi_1942	51.919	19.933	34.6185	54.2384	52.3066	49.1902	48.0257	45.0049	40.6385	35.4264	40.1078	37.3191
Aasi_1943	10.3838	6.64432	0	9.26021	6.97421	9.83803	11.774	11.4192	15.8786	14.6056	21.6371	21.723
Aasi_1944	1625.06	1435.17	2011.72	545.03	734.035	663.083	2127.69	2090.71	2163.8	3791.55	2587.48	2744.34
Aasi_1945	10.3838	0	0	15.8746	36.6146	32.4655	25.717	27.2045	27.7203	18.0239	20.5816	17.824
Aasi_1946	524.382	465.102	500.045	560.904	523.066	491.902	479.327	497.405	505.424	292.423	398.439	395.471
Aasi_1947	5.1919	19.933	19.2325	13.2289	13.9484	8.85423	13.6331	17.8004	17.2243	14.6056	21.1094	21.166
Aasi_1948	124.606	159.464	134.627	119.06	80.2034	120.024	208.834	195.133	202.116	309.825	287.615	337.543
Aasi_1949	134.989	205.974	265.408	186.527	202.252	242.016	434.4	464.491	471.245	417.347	459.656	505.757
Aasi_1950	15.5757	13.2886	26.9255	13.2289	17.4355	20.6599	24.1678	29.2196	25.5673	36.0479	42.7465	25.622
Aasi_1951	20.7676	33.2216	26.9255	13.2289	19.1791	17.7085	16.4217	16.1212	20.4538	27.9682	18.4707	24.508
Aasi_1952	15.5757	39.8659	30.772	13.2289	22.6662	15.7409	14.8725	17.1287	20.4538	18.6454	16.8875	24.508
Aasi_1953	31.1514	39.8659	26.9255	35.718	29.6404	41.3197	46.4764	48.6993	46.8285	55.0041	44.8574	54.5861
Aasi_1954	93.4542	73.0875	65.3905	55.5613	48.8195	73.7852	143.147	159.196	142.369	223.124	223.231	213.888
Aasi_1955	171.333	132.886	153.86	112.445	81.9469	106.251	97.9104	98.4063	95.2717	151.339	97.1031	95.8042
Aasi_1956	36.3433	46.5102	26.9255	44.9782	59.2808	52.1416	49.8847	39.6312	38.7546	73.028	46.9683	59.0421
Aasi_1957	5.1919	0	11.5395	11.906	13.9484	22.6275	12.7036	19.4797	20.4538	9.01197	17.4152	23.394
Aasi_1958	389.392	352.149	400.036	338.659	336.506	298.092	276.69	242.153	243.024	156.622	177.319	179.354
Aasi_1959	5.1919	6.64432	0	1.32289	3.4871	7.87043	13.0134	9.40401	13.1873	8.70121	11.0824	17.267
Aasi_1960	0	13.2886	19.2325	7.93732	15.692	12.7894	17.661	24.1817	13.7256	13.6733	18.9984	14.482
Aasi_1961	0	0	7.693	6.61444	13.9484	12.7894	5.88702	12.0909	12.3799	7.76894	11.6101	12.811
Aasi_1962	732.058	730.875	650.058	906.178	842.136	877.552	1013.5	934.692	964.828	699.826	861.262	882.29
Aasi_1963	269.979	272.417	307.72	51.5926	62.7679	53.1254	156.471	174.646	157.71	408.335	368.886	370.406
