# Supplementary material for: The life cycle-dependent transcriptional profile of the obligate intracellular amoeba symbiont Amoebophilus asiaticus
Source: FEMS Microbiol Ecol. 2022 Jan 6;98(1):fiac001. doi: 10.1093/femsec/fiac001 (PMC8831229; doi:10.1093/femsec/fiac001)
Supplement: fiac001_Supplemental_Files [file fiac001_supplemental_files.zip › Table_S3-Constitutively_expressed_genes_10-29-2021.xlsx]

## Sheet: S2 Table-constitutive genes
Locus_tag	Average EC	Average 12h	Average 72h	Average 144h	Description
Aasi_0654	4300.36	8511.69	5160.33	5020.12	hypothetical protein
Aasi_0308	2385.83	2952.63	2859.22	2232.7	groEL
Aasi_1150	1901.24	2441.47	1896.56	2150.02	DNA topoisomerase
Aasi_1123	1714.23	1865.11	1360.17	1442.54	hypothetical protein
Aasi_0694	1591.63	1348.05	1438.81	1576.03	putative sodium/solute symporter
Aasi_0618	1377.29	1344.66	1211.38	1308.53	hypothetical protein
Aasi_0038	1370.56	1592.02	1492.6	1297.45	ATP-dependent DNA helicase
Aasi_0469	1351.02	1422.54	1256.66	1173.85	RIP metalloprotease RseP
Aasi_0507	1241.87	1409.01	1152.71	1140.08	Magnesium transporter
Aasi_0065	1147	1371.1	1265.93	1248.15	ATP synthase subunit alpha
Aasi_0467	1107.88	1516.99	1581.67	1381.01	hypothetical protein
Aasi_0519	1057.35	1217.71	985.46	991.039	Ankyrin repeat protein
Aasi_0943	956.615	1140.22	996.848	1006.81	molecular chaperone HtpG
Aasi_0225	898.581	961.063	920.661	955.915	Ankyrin repeat protein
Aasi_0981	784.128	868.094	735.218	671.155	Penicillin-binding protein 1A
Aasi_0601	773.991	794.299	689.048	770.623	Bifunctional oligoribonuclease and PAP phosphatase NrnA
Aasi_1391	759.042	740.103	614.255	667.793	hypothetical protein
Aasi_1096	745.6	779.792	712.059	722.125	M20 peptidase
Aasi_1249	743.767	961.422	835.574	817.878	Cell division protein FtsZ
Aasi_1232	730.003	695.101	638.408	641.552	GTPase HflX
Aasi_1714	711.987	1027.23	961.654	871.625	surface protein, similar to MSP3 Plasmodium
Aasi_1894	684.748	658.072	785.648	887.53	hypothetical protein
Aasi_1038	674.276	790.482	627.121	667.416	putative sodium/solute symporter
Aasi_1530	658.005	865.29	644.877	684.352	hypothetical protein
Aasi_1464	640.665	739.29	564.126	579.695	transport protein
Aasi_0755	631.789	522.809	564.624	575.998	hypothetical protein
Aasi_0063	631.72	789.611	716.589	722.377	ATP synthase subunit b
Aasi_0605	599.021	743.395	656.578	601.957	hypothetical protein
Aasi_0628	582.583	700.679	540.516	522.227	hypothetical protein
Aasi_0767	580.013	547.646	651.256	633.492	DNA mismatch repair protein MutS
Aasi_0641	571.877	393.759	489.783	492.827	transport protein
Aasi_0230	561.105	644.218	583.334	537.461	hypothetical protein
Aasi_0109	560.021	1073.73	798.872	650.694	30S ribosomal protein S16
Aasi_1023	553.436	600.566	462.107	472.318	hypothetical protein
Aasi_0080	546.28	377.583	155.907	285.215	hypothetical protein
Aasi_1351	535.345	686.119	639.571	547.083	Ribosome-recycling factor
Aasi_0384	535.026	578.51	427.271	467.721	hypothetical protein
Aasi_0293	524.733	451.031	565.89	582.432	excinuclease ABC subunit B
Aasi_0061	517.126	579.594	610.019	666.964	ATP synthase F0 subunit A
Aasi_1597	516.249	395.268	479.762	561.301	hypothetical protein
Aasi_1337	512.202	702.798	574.693	592.226	UPF0365 protein Aasi_1337
Aasi_0120	506.168	511.896	623.581	546.521	hypothetical protein
Aasi_1439	504.613	500.394	533.269	633.215	hypothetical protein
Aasi_1174	500.848	563.689	596.852	614.359	hypothetical protein
Aasi_0676	495.825	526.592	486.442	528.83	hypothetical protein
Aasi_1355	492.825	483.473	352.76	392.4	hypothetical protein
Aasi_0794	486.623	537.972	556.19	506.12	Phosphatidylserine decarboxylase proenzyme
Aasi_0309	479.647	618.977	592.612	465.267	hypothetical protein
Aasi_0627	478.418	492.17	563.417	492.341	transport protein
Aasi_1501	463.745	366.699	470.158	511.025	putative sodium/solute symporter
Aasi_0587	456.209	576.393	545.349	516.384	Tyrosine--tRNA ligase
Aasi_0224	455.395	471.735	529.741	515.109	Ankyrin repeats
Aasi_0291	454.647	484.513	518.485	465.317	TPR/SEL1 repeat
Aasi_1503	445.725	401.051	488.47	514.986	transport protein
Aasi_1496	430.514	596.245	558.294	497.89	putative Biotin transporter
Aasi_0267	430.127	402.3	503.572	394.112	GTPase obg
Aasi_1246	425.263	557.081	580.811	502.413	hypothetical protein
Aasi_0256	424.529	566.899	428.654	392.336	Phospho-N-acetylmuramoyl-pentapeptide-transferase
Aasi_1310	412.181	480.621	419.622	375.96	hypothetical protein
Aasi_1200	410.697	693.6	548.466	497.655	tRNA-specific 2-thiouridylase mnmA
Aasi_1654	410.501	329.459	349.72	386.816	Rhomboid domain-containing protein
Aasi_0731	410.07	566.576	492.985	502.925	putative multidrug resistance ABC transporter
Aasi_1168	400.778	306.131	375.94	413.655	DNA repair protein RadA
Aasi_0062	398.958	602.111	447.632	431.187	ATP synthase subunit c
Aasi_0698	398.246	459.36	339.753	353.355	HD domain-containing protein
Aasi_1234	396.644	293.89	328.089	382.426	Methyltranfer_dom domain-containing protein
Aasi_0861	393.228	307.493	315.931	356.866	putative carboxypeptidase Taq
Aasi_1197	391.31	501.011	529.091	452.446	OstA-like_N domain-containing protein
Aasi_0588	389.97	349.429	380.408	419.362	OstA-like_N domain-containing protein
Aasi_0982	389.783	416.626	383.515	385.369	transport protein
Aasi_0805	388.41	554.409	476.885	432.702	Diaminopimelate epimerase
Aasi_1356	387.008	523.105	502.586	434.712	hypothetical protein
Aasi_1963	382.542	283.372	55.8286	162.942
Aasi_0632	381.99	331.362	346.992	364.85	hypothetical protein
Aasi_0108	370.499	636.195	394.534	418.823	50S ribosomal protein L27
Aasi_0639	366.298	366.905	359.921	370.156	MurNAc-LAA domain-containing protein
Aasi_0119	364.813	296.661	351.957	347.922	Nucleotidyl transferase
Aasi_0241	361.874	649.553	483.382	385.851	ABC transporter domain-containing protein
Aasi_0851	357.526	242.539	235.46	320.753	proteins containing tetratrico peptide repeats (TPR) or SEL1 repeats,proteins containing a U-box domain
Aasi_0268	351.182	371.542	309.314	322.389	hypothetical protein
Aasi_0638	329.504	387.961	446.595	374.634	MlaD domain-containing protein
Aasi_0149	329.315	510.831	652.949	487.59
Aasi_0599	329.311	361.339	477.245	402.264	Arginine--tRNA ligase
Aasi_0011	327.198	349.94	380.265	404.177	Permease YjgP/YjgQ family protein
Aasi_0222	319.716	313.483	384.852	358.84	gliding motility proteins,transport protein
Aasi_0005	317.751	338.356	343.378	331.268	RNA methyltransferase, TrmA family
Aasi_1747	315.256	386.624	333.332	318.486	Transposase IS6 family
Aasi_0918	314.795	311.832	379.658	360.982	tRNA uridine(34) hydroxylase
Aasi_0301	313.316	373.515	386.942	342.684	CinA-like protein
Aasi_1103	310.313	305.385	333.009	347.822	UDP-N-acetylmuramate--L-alanine ligase
Aasi_0859	309.854	232.711	245.434	276.643	UvrABC system protein C
Aasi_0804	306.019	211.684	223.761	258.013	Polysacc_synt_C domain-containing protein
Aasi_0699	305.456	313.141	402.085	380.255	transport protein
Aasi_1305	303.941	364.036	272.019	290.999	hypothetical protein
Aasi_0882	303.432	116.44	149.062	257.755	proteins containing tetratrico peptide repeats (TPR) or SEL1 repeats, Ankyrin repeats, proteins containing an F-box domain
Aasi_1041	299.84	191.994	211.353	256.276	transport protein
Aasi_1104	299.473	254.16	236.565	278.009	UDP-N-acetylglucosamine--N-acetylmuramyl-(pentapeptide) pyrophosphoryl-undecaprenol N-acetylglucosamine transferase
Aasi_1600	299.214	441.778	455.054	383.352	hypothetical protein
Aasi_1040	297.778	299.682	290.758	351.477	HD domain-containing protein
Aasi_0736	297.254	342.463	315.82	312.396	Phosphoglycerate kinase
Aasi_1824	297.173	265.08	189.024	258.859
Aasi_1484	296.526	267.081	312.973	294.939	Ankyrin repeats
Aasi_0520	295.205	333.576	324.891	307.964
Aasi_0824	291.761	267.097	308.695	273.15
Aasi_1492	289.678	345.439	290.932	262.696
Aasi_1784	287.821	287.371	334.639	331.477	Ankyrin repeats
Aasi_0996	285.69	394.775	405.516	375.071	Ankyrin repeats
Aasi_1447	284.524	368.449	419.773	363.87
Aasi_0517	281.133	264.436	278.74	279.707
Aasi_0094	280.902	438.504	309.219	273.261
Aasi_0897	277.132	315.67	315.085	290.271	region surrounding the Lasso peptide synthesis clusterIS6 family,ISCaa16
Aasi_0603	276.756	241.74	189.029	234.387
Aasi_1627	268.689	318.127	297.441	312.264	proteins containing tetratrico peptide repeats (TPR) or SEL1 repeats,leucine-rich repeats
Aasi_1658	263.143	185.566	240.012	293.296
Aasi_1410	259.329	334.239	327.303	280.201
Aasi_0733	257.493	304.229	230.035	243.318
Aasi_1426	256.3	286.205	300.616	251.463
Aasi_0908	252.481	326.476	294.04	261.335
Aasi_1462	250.288	202.924	193.746	258.433
Aasi_1029	249.091	310.37	301.283	295.184	transport protein
Aasi_0280	247.085	221.449	146.574	147.505
Aasi_0214	245.858	314.496	343.534	297.827	transport protein
Aasi_0322	245.12	243.309	316.758	277.638
Aasi_0789	238.595	240.145	296.811	280.089
Aasi_0054	232.572	236.064	270.285	255.864
Aasi_1786	231.683	172.734	188.535	212.554
Aasi_0400	229.582	233.213	246.675	228.812
Aasi_0934	225.438	263.08	232.816	204.157	IS481 family transposase
Aasi_0576	225.364	210.34	226.729	201.86
Aasi_0884	222.635	247.9	244.257	199.242	IS481 family transposase
Aasi_1157	220.042	289.515	206.927	214.559
Aasi_0653	219.641	161.104	201.292	232.927
Aasi_1231	218.795	196.406	221.775	207.924
Aasi_0210	217.679	205.524	222.268	217.259
Aasi_0027	217.024	218.131	280.12	268.477
Aasi_0336	215.269	221.934	217.034	227.979
Aasi_1306	214.296	183.664	146.916	176.735	YhgA-like family of putative transposasesTn3
Aasi_0759	213.962	179.109	201.887	208.03	transport protein
Aasi_0956	213.549	270.442	246.241	199.352	IS481 family transposase
Aasi_1204	212.943	215.611	233.426	236.613
Aasi_1405	211.022	178.831	188.481	183.216
Aasi_1091	209.137	115.095	112.68	138.301
Aasi_0201	206.554	201.659	217.465	223.596
Aasi_0164	206.4	208.6	293.855	224.253
Aasi_1230	206.241	191.159	258.275	255.887
Aasi_0375	205.687	637.85	557	364.402
Aasi_0625	201.522	183.833	209.135	198.739
Aasi_1760	199.331	160.358	142.943	176.033
Aasi_1394	198.873	376.392	344.445	266.506
Aasi_1309	198.598	154.244	206.737	234.035
Aasi_1097	198.451	235.195	256.91	209.535
Aasi_1751	198.42	298.769	230.55	219.764
Aasi_1818	195.938	264.589	232.448	195.274
Aasi_0961	194.826	59.933	58.6761	119.342
Aasi_0245	193.893	167.201	255.896	250.474
Aasi_0919	192.523	198.056	218.111	202.16
Aasi_0779	191.311	270.533	212.014	199.755
Aasi_1100	188.2	142.381	136.907	151.923
Aasi_0466	188.135	173.702	192.059	160.889
Aasi_0204	187.029	259.79	278.537	249.393	transport protein
Aasi_0316	184.844	199.571	114.32	146.938
Aasi_1756	183.007	95.1897	209.579	189.963
Aasi_0286	177.517	198.872	186.459	183.398
Aasi_1172	176.076	107.832	162.601	166.064	ISCaa15
Aasi_1456	175.426	200.19	295.353	260.591
Aasi_1611	172.947	132.842	141.181	165.839
Aasi_0048	171.894	132.822	188.56	156.431
Aasi_0606	170.528	131.271	129.967	157.096
Aasi_0823	170.377	100.095	117.739	138.745
Aasi_1528	169.349	136.05	106.029	115.993
Aasi_0300	167.844	197.123	209.312	170.261
Aasi_0319	167.25	121.578	177.19	181.894	leucine-rich repeats
Aasi_1431	166.253	252.212	196.335	204.359
Aasi_0613	166.144	210.196	205.241	196.382
Aasi_1919	165.852	84.5552	54.203	122.682
Aasi_0735	165.698	198.951	227.636	206.585
Aasi_1235	164.289	124.465	146.534	148.281
Aasi_1006	162.746	245.067	209.241	178.93
Aasi_1239	161.551	113.992	151.735	155.669
Aasi_1765	161.363	153.823	214.075	200.628
Aasi_1318	160.803	108.811	140.362	137.792	proteins containing an F-box domain
Aasi_0155	160.155	117.775	154.021	165.885
Aasi_0515	160.147	143.341	131	160.294
Aasi_1043	158.489	114.27	113.107	136.872	transport protein
Aasi_0406	156.846	190.828	196.367	163.025
Aasi_1166	156.764	145.95	147.809	148.75	gliding motility proteins
Aasi_0770	156.211	159.992	150.265	173.763	putative ubiquitin specific protease
Aasi_0074	155.779	108.173	160.125	179.883	transport protein
Aasi_1810	154.231	98.221	101.612	131.352
Aasi_0620	152.066	109.716	128.083	155.949
Aasi_0147	150.311	135.442	200.425	194.417	Ankyrin repeats
Aasi_0652	145.786	108.415	153.49	148.252
Aasi_0292	145.092	138.696	151.406	152.202
Aasi_1122	143.167	153.007	158.045	150.307
Aasi_1704	140.61	204.189	180.348	188.385
Aasi_0443	139.544	117.598	153.773	151.445
Aasi_1340	139.512	214.661	185.229	149.981
Aasi_1155	139.239	145.798	153.239	134.563
Aasi_1198	138.849	105.95	107.628	142.278
Aasi_1098	138.83	146.013	151.353	139.98
Aasi_0798	138.312	143.368	139.874	148.042
Aasi_0405	137.651	170.483	193.047	174.894
Aasi_1877	132.935	156.289	113.434	118.91
Aasi_1176	132.353	85.7028	92.704	117.366
Aasi_1807	131.532	105.834	114.398	118.849	ISCaa13
Aasi_1839	131.471	132.115	85.3953	101.03
Aasi_1158	130.929	78.9781	98.8103	106.249
Aasi_1028	129.532	141.825	117.483	116.669
Aasi_1267	128.203	117.302	151.649	133.325	transport protein
Aasi_0095	127.6	109.51	110.448	121.895
Aasi_0760	126.679	97.2608	113.876	122.849	transport protein
Aasi_1508	126.581	99.8608	128.232	125.577
Aasi_1357	125.839	134.859	170.645	142.059
Aasi_1589	124.774	99.0271	80.2636	91.7289
Aasi_1761	124.426	88.6077	91.1891	118.537
Aasi_0390	123.841	154.037	162.83	144.474
Aasi_1548	122.162	151.832	93.4345	106.713
Aasi_1368	121.23	206.01	160.082	136.205
Aasi_1562	120.036	155.562	103.263	98.1754
Aasi_1668	117.78	157.257	101.183	100.433
Aasi_1774	116.953	144.075	105.043	99.232
Aasi_1380	116.6	85.3718	94.8753	101.623
Aasi_1457	116.324	111.482	119.035	112.389
Aasi_0330	116.094	93.1095	101.501	118.876
Aasi_1853	116.051	91.7745	115.331	115.338
Aasi_1854	115.233	103.339	106.201	104.491
Aasi_1955	114.749	152.693	100.214	97.1961
Aasi_1889	114.629	98.8478	133.161	122.842
Aasi_1488	114.434	94.8677	109.165	122.198
Aasi_1642	112.12	130.608	104.063	106.645
Aasi_1547	111.872	122.645	149.97	152.904
Aasi_0239	110.052	100.937	154.345	135.538	transport protein
Aasi_1055	109.753	78.9781	76.2678	100.725
Aasi_0162	109.263	123.515	126.224	127.958
Aasi_1044	109.026	64.8915	84.4747	107.997	transport protein
Aasi_0442	109.021	125.085	121.221	130.469
Aasi_1270	108.696	59.2154	82.8878	96.6914
Aasi_1258	107.473	85.1292	122.185	129.222
Aasi_0753	107.441	64.8639	99.0002	117.198
Aasi_1717	106.798	84.7612	67.7083	93.6506
Aasi_1606	106.634	67.0073	101.734	98.2021
Aasi_1569	105.961	74.8177	102.971	94.0585	transport protein
Aasi_0221	105.694	91.3341	138.274	136.082	gliding motility proteins,transport protein
Aasi_0766	105.412	79.077	95.8854	85.1371
Aasi_0984	104.914	83.2559	103.79	105.202
Aasi_1087	102.821	86.9046	90.6331	103.1
Aasi_0415	102.637	74.4497	92.36	104.902
Aasi_0075	102.004	67.5271	76.8965	95.1014
Aasi_1432	101.5	146.568	140.192	119.702
Aasi_1847	101.081	82.2601	78.2895	69.3084
Aasi_1701	100.098	100.4	84.117	81.7697
Aasi_0426	100.031	48.6799	71.4709	81.4306
Aasi_0163	99.9162	107.581	147.844	117.721
Aasi_1167	99.7188	84.8601	117.216	118.759
Aasi_0007	99.6393	140.974	155.495	126.737
Aasi_1639	99.234	119.866	93.5158	84.43
Aasi_0388	97.5204	64.2994	100.296	96.4407
Aasi_1635	97.1139	62.211	101.125	97.517
Aasi_0745	96.9924	95.1093	113.446	99.5218
Aasi_1539	96.8651	110.002	81.3674	80.5464
Aasi_0159	96.8558	54.9204	93.966	89.9057
Aasi_0091	96.7504	92.5174	130.789	103.373
Aasi_1469	95.2136	78.8079	69.2052	85.9547
Aasi_1021	95.0752	61.6637	88.048	90.7734
Aasi_1359	94.3183	40.7891	48.2369	67.5156
Aasi_0933	93.3005	63.2322	109.028	105.514
Aasi_0692	93.1906	112.773	127.312	101.438
Aasi_1892	93.1894	85.972	118.304	106.321
Aasi_1649	91.2387	107.358	100.026	95.6281
Aasi_0096	90.2343	73.6873	75.739	80.7354	transposase belong to theTn3 family
Aasi_1888	90.1171	80.1442	96.4149	96.3412
Aasi_1885	90.1028	61.4844	71.2023	68.5123
Aasi_0143	89.0844	85.2729	78.2173	86.203
Aasi_0492	88.9441	72.7547	84.5626	91.9958
Aasi_1876	87.9628	105.897	53.3142	68.6283
Aasi_1672	87.4469	59.6192	76.8782	73.2263
Aasi_1271	85.5783	69.7419	73.3728	76.5749
Aasi_1930	85.3162	79.7486	58.6329	56.1321
Aasi_1613	85.1014	56.0152	65.0128	57.8234
Aasi_1468	84.6642	70.1547	78.7013	80.2701	degraded IS5 family IS element flanking the ATP/ADP translocase
Aasi_1506	83.0492	68.7208	59.872	57.5516
Aasi_0921	82.8096	51.0739	65.3155	81.2728	proteins containing tetratrico peptide repeats (TPR) or SEL1 repeats
Aasi_0817	81.9449	85.5235	106.232	97.5338
Aasi_0764	81.3748	64.7835	96.062	78.9109	proteins containing tetratrico peptide repeats (TPR) or SEL1 repeats
Aasi_1490	79.9494	72.1545	68.8252	66.8899
Aasi_1549	79.8459	46.1155	45.2723	52.5866
Aasi_0530	79.8028	116.942	90.9533	90.1775
Aasi_1282	79.6524	44.1157	76.9898	86.3014
Aasi_1560	79.6467	44.1514	48.0492	77.7473
Aasi_0529	77.6903	104.766	110.072	96.0773	toxin-antitoxin pairAasi528-529
Aasi_1550	75.9217	37.1932	39.5532	62.8853
Aasi_0097	75.515	45.9177	91.2366	84.2611
Aasi_1598	74.7487	79.8936	52.805	56.0658
Aasi_0787	74.5768	40.3049	67.0613	70.9808
Aasi_1937	73.8614	84.7612	54.7137	54.5979
Aasi_1467	73.7012	121.632	88.1066	83.7922	degraded IS5 family IS element flanking the ATP/ADP translocase
Aasi_1646	73.0405	53.244	60.553	74.1916	gliding motility proteins
Aasi_1466	72.3624	56.857	43.0787	52.515
Aasi_0657	71.863	18.0492	37.0044	56.8252
Aasi_1500	71.7545	74.997	111.442	105.439
Aasi_1833	71.6176	62.4698	54.528	58.7337
Aasi_1064	71.1878	63.0976	80.7186	91.0012
Aasi_1906	70.9139	48.6442	54.1414	54.7332
Aasi_1757	70.6172	63.7624	50.0148	71.2051
Aasi_1922	70.4997	60.2826	91.7674	88.4183
Aasi_1378	70.121	39.8208	68.0543	89.0136	proteins containing tetratrico peptide repeats (TPR) or SEL1 repeats
Aasi_1240	69.8972	48.7603	56.2535	61.6678
Aasi_1563	69.8117	71.4554	63.7688	54.0223
Aasi_1845	68.983	52.9748	63.9543	65.5963
Aasi_1789	68.852	51.8272	39.0779	54.4412
Aasi_1273	68.0137	47.2631	79.0355	70.2695
Aasi_0633	67.9256	53.4233	53.972	67.5194
Aasi_1132	67.8104	17.9332	73.2943	85.9961
Aasi_0414	67.2239	37.2921	41.7355	63.7062
Aasi_0002	67.1578	71.8049	77.4413	73.3804
Aasi_1542	67.0307	33.4456	63.6647	68.2077
Aasi_1775	67.0011	52.3918	47.5899	46.553
Aasi_1703	66.8997	71.0516	60.4168	53.6978	ISCaa8
Aasi_1693	66.0845	32.4773	38.2232	52.5041
Aasi_1485	64.8435	63.9774	60.1981	67.0242
Aasi_1489	64.6224	62.0132	114.624	78.8097
Aasi_1671	64.2574	29.0161	55.2002	68.4889
Aasi_1522	64.2514	40.7534	62.0159	58.1
Aasi_1764	64.2297	110.944	74.5764	72.8734
Aasi_1538	63.8212	82.9235	51.948	50.7087
Aasi_1796	63.483	60.4529	49.7481	47.815
Aasi_1896	63.1352	39.3366	43.3319	49.8259
Aasi_0580	62.1853	65.2595	79.6147	70.3875
Aasi_0219	62.1481	35.2476	71.0257	80.8845
Aasi_1641	62.0133	60.9013	42.5309	49.8852
Aasi_0490	60.2543	32.9972	64.16	61.7963
Aasi_1567	59.7345	59.5121	35.9236	50.2156
Aasi_1956	59.6795	36.593	52.1335	42.7568
Aasi_1673	59.5251	20.3629	8.71801	27.5048
Aasi_0464	59.201	38.1891	55.8106	50.1015
Aasi_1787	59.1969	45.4336	58.2483	52.7611
Aasi_1752	58.6043	30.4961	41.5025	46.706
Aasi_1025	58.388	34.7002	66.0913	65.5932
Aasi_1570	58.3329	70.1732	44.9149	46.9427
Aasi_1594	58.0501	10.4551	10.4979	51.2644
Aasi_1638	57.9714	49.7918	38.0538	49.8308
Aasi_1526	57.8231	50.5808	55.6953	58.3621
Aasi_1551	57.7993	15.1986	19.3109	32.3025
Aasi_1102	57.4557	32.0645	49.6485	54.941
Aasi_1134	57.0863	12.2214	63.0675	60.6886
Aasi_0458	56.992	43.3534	53.8702	52.9112
Aasi_1858	56.5784	119.552	99.2464	69.783
Aasi_0792	56.0971	28.7022	38.9243	49.7298
Aasi_1864	56.0777	56.3648	84.7804	70.2854
Aasi_0131	56.0227	34.3426	42.2554	51.2986	Ankyrin repeats
Aasi_1700	55.8548	40.4038	43.9151	50.1301
Aasi_1591	55.5203	48.8592	38.2756	42.7338
Aasi_1728	55.4172	28.3974	30.9411	42.6046
Aasi_0586	54.9557	40.2245	46.4436	49.7341
Aasi_1691	54.6743	65.5458	71.93	69.6683
Aasi_1870	54.1582	45.2462	51.2083	56.0752
Aasi_0441	53.9572	43.282	53.7591	63.9656
Aasi_1388	53.6814	36.0456	44.6931	48.3792
Aasi_0645	53.6658	97.0815	76.295	59.9429
Aasi_1440	53.1148	34.5932	47.9633	60.3466
Aasi_1657	52.841	26.2724	40.3513	41.5857
Aasi_1521	52.7981	47.3977	37.9021	47.4592
Aasi_1637	51.9536	42.5554	45.462	49.8832
Aasi_1117	51.8151	30.0476	39.5097	48.674	ISCaa6
Aasi_1953	51.4825	32.6476	35.5594	47.3348
Aasi_1686	51.2502	59.2154	69.9766	66.2985
Aasi_1669	51.2498	31.715	30.7694	35.5136
Aasi_0209	51.0821	34.5932	45.3107	54.8829
Aasi_1738	51.0196	18.4977	38.6913	41.8311
Aasi_1647	50.9024	59.8617	73.6532	62.7485
Aasi_1636	50.8553	42.591	43.463	45.271
Aasi_0364	50.6834	39.991	71.1528	55.1682
Aasi_1566	50.2943	33.8309	42.2783	47.0648
Aasi_1299	50.2669	36.3505	48.8138	46.5654
Aasi_0904	50.2609	38.7364	29.7201	36.7945	region surrounding the Lasso peptide synthesis clusterIS6 family
Aasi_1777	50.2163	19.4935	53.2232	43.761
Aasi_1848	50.0656	27.3844	44.2368	44.455
Aasi_1866	49.8882	28.1824	38.9243	40.7931
Aasi_0356	49.6769	35.1406	70.3427	59.1574
Aasi_1817	49.5145	34.208	48.4607	45.2465
Aasi_1881	49.0023	24.6222	32.6351	35.8596
Aasi_1056	49.0023	33.7952	42.0019	48.6996
Aasi_0513	48.168	81.7931	66.123	66.2714
Aasi_1459	48.0468	58.2738	48.0311	61.6509
Aasi_1915	47.9545	48.6166	31.3506	33.3899
Aasi_0526	47.8669	14.7858	49.2599	57.644	leucine-rich repeats
Aasi_1301	47.7827	29.5359	35.0165	42.3516
Aasi_1871	47.7771	34.3782	48.9016	47.6755
Aasi_1904	47.7477	41.0225	43.5194	45.9457
Aasi_1733	47.7205	15.9966	46.2719	50.4859
Aasi_0791	47.6499	44.7977	49.0782	49.2628
Aasi_1908	47.6245	49.0651	35.964	45.8598
Aasi_1652	47.5504	22.5063	42.9768	50.4151
Aasi_1718	47.3276	19.3946	27.2935	39.8152
Aasi_1527	47.0946	20.7757	35.754	37.0749
Aasi_1434	47.0442	78.3066	92.1437	77.915
Aasi_1546	46.9681	26.622	67.482	67.6883
Aasi_1486	46.948	53.5579	38.198	33.7496
Aasi_1799	46.907	44.4125	55.7631	55.296
Aasi_1619	46.6515	35.4179	50.6838	53.7216
Aasi_1788	46.6235	44.869	30.048	38.3949
Aasi_1523	46.2587	58.6233	42.7933	48.7355
Aasi_1860	46.2039	36.2434	54.1394	55.5878
Aasi_1768	46.0318	64.336	46.7057	41.0131	ISCaa11
Aasi_1832	45.8696	32.8626	19.6772	35.019
Aasi_0533	45.6761	40.0543	65.7496	51.1742
Aasi_1708	45.6292	21.1609	32.5696	42.7402
Aasi_1540	45.334	19.2786	28.8856	40.7598
Aasi_1604	45.1715	23.5379	44.2883	42.2513
Aasi_0874	45.1228	38.2604	63.5717	56.1604
Aasi_0660	45.0018	21.6726	38.8224	46.6856
Aasi_1022	44.7731	24.237	28.6707	32.878
Aasi_0261	44.6773	20.8114	32.6351	43.2925
Aasi_0763	44.1988	66.4071	54.4857	54.7265
Aasi_1780	44.0067	45.1473	44.243	51.2266
Aasi_1911	43.9813	33.4099	34.5664	49.951
Aasi_1225	43.1977	26.1379	30.2627	35.1042
Aasi_1783	43.1312	15.647	34.5303	43.2657
Aasi_1272	42.8735	34.6289	31.0479	34.972
Aasi_1478	42.8381	29.9844	39.8265	43.6675
Aasi_1741	42.5253	54.5537	54.4038	46.844
Aasi_0568	42.4627	22.542	33.5895	35.1804
Aasi_1624	42.2359	57.0905	61.1382	43.8507
Aasi_1541	42.207	51.764	58.7145	46.4968
Aasi_1471	42.0796	46.3938	51.6816	48.6216
Aasi_1473	41.2355	53.7729	62.656	51.0875
Aasi_0121	41.1124	26.1379	35.3513	38.6354
Aasi_1897	41.0145	25.2053	24.1612	36.0492
Aasi_1474	40.479	40.2692	51.4121	49.7972
Aasi_0976	39.9767	13.7818	49.8429	47.7268
Aasi_1477	39.8168	20.74	42.0001	50.8158	leucine-rich repeats
Aasi_1890	39.7226	14.266	63.3185	53.117
Aasi_1732	39.1968	46.6801	39.3026	36.8446
Aasi_1822	38.6943	24.7568	34.9891	43.9985
Aasi_1907	37.8894	52.9392	38.9626	35.1001
Aasi_1829	37.8561	57.4491	39.7699	37.2558	ISCaa11
Aasi_1820	37.8168	58.1392	42.3321	37.2652
Aasi_1942	37.6177	35.4901	51.9117	44.5564
Aasi_1903	37.4809	24.6222	31.4456	38.044
Aasi_1740	37.4632	36.8437	35.9731	36.4058
Aasi_1454	37.1955	8.68884	30.2698	35.396
Aasi_1656	37.0391	8.68884	28.5829	35.7914
Aasi_1584	36.8597	111.34	25.5457	29.2945	proteins containing tetratrico peptide repeats (TPR) or SEL1 repeats
Aasi_1831	36.5231	36.4584	43.3339	41.6747
Aasi_1514	36.4354	20.7757	33.0601	31.9594
Aasi_0145	36.0817	24.2013	43.6075	44.8032
Aasi_1782	35.9973	19.6281	29.1661	30.4607
Aasi_0550	35.6728	65.2238	36.12	34.4849
Aasi_1707	35.618	15.2342	33.1668	31.8565
Aasi_1670	35.589	24.2094	34.0055	37.9513
Aasi_1602	35.3349	25.7526	33.732	38.7575
Aasi_1762	35.2333	17.2431	57.6065	59.1344
Aasi_1163	35.0279	12.571	21.3523	18.6999
Aasi_1573	34.9129	14.4362	30.7806	31.9044
Aasi_1731	34.9049	59.028	36.785	35.1231
Aasi_1302	34.8169	42.5197	24.7473	29.6956
Aasi_1950	34.8055	18.5966	17.1081	26.3182
Aasi_1828	34.7484	36.01	44.2027	37.2852
Aasi_0866	34.4282	52.2848	39.874	36.5226
Aasi_1867	34.2581	12.5353	15.7672	31.9123
Aasi_1815	33.8067	33.1317	32.4452	32.3534
Aasi_1882	33.7675	40.2692	21.8233	23.4233
Aasi_0294	33.2963	18.6598	20.7174	32.1343
Aasi_1552	33.2242	13.8175	10.4435	23.0377
Aasi_0743	33.1733	22.8916	39.6005	40.2739
Aasi_1699	32.9406	44.9323	50.616	35.3029
Aasi_1532	32.923	13.4679	6.21671	17.4658
Aasi_1746	32.9074	10.3562	18.4421	25.6989	region surrounding the Lasso peptide synthesis clusterIS6 family
Aasi_1902	32.4424	18.8301	32.6331	33.483
Aasi_1941	32.2138	44.5195	55.3402	41.9189
Aasi_1505	32.0475	24.1381	19.7064	25.5021
Aasi_1663	31.9792	43.604	27.4205	33.0247
Aasi_1925	31.8716	22.0935	22.8586	25.1874
Aasi_1763	31.7838	38.9871	51.7878	47.9227
Aasi_1470	31.7074	25.7251	42.7507	34.3096	ISCaa3
Aasi_1687	31.6723	16.6153	41.2854	34.4379
Aasi_1623	31.508	24.8914	44.1369	38.2426
Aasi_1769	31.1855	33.9298	22.2503	22.9107
Aasi_1716	30.9275	17.7629	28.3477	34.1268
Aasi_1269	30.4369	33.0961	40.869	32.5919
Aasi_1553	30.4232	13.0195	6.98561	16.6184
Aasi_1574	30.3294	8.6256	19.2766	25.8123
Aasi_1772	30.1809	13.6025	26.5406	21.9555
Aasi_1801	29.5984	20.8114	21.8253	23.6393
Aasi_1491	29.5886	32.5487	29.1025	25.1881
Aasi_1874	29.4675	20.0766	14.5865	23.8127
Aasi_1543	29.452	29.5359	19.4259	24.0894
Aasi_1692	29.2741	8.14146	19.5006	20.9796
Aasi_1886	29.0727	10.8047	17.5107	22.8813
Aasi_1880	29.0062	9.971	22.1713	28.6145
Aasi_1720	28.9945	31.9656	24.5458	24.7102
Aasi_1898	28.8931	30.3971	23.8899	25.0905
Aasi_1855	28.6408	27.6707	19.9072	24.8334
Aasi_1482	28.6333	15.1986	12.3092	26.7532
Aasi_1884	28.5587	31.1319	31.059	31.6213
Aasi_0986	28.4864	18.1481	30.184	29.7864
Aasi_1872	28.3065	32.6752	23.7881	25.8858
Aasi_1709	28.0994	13.8532	25.9866	24.0091
Aasi_1561	28.0916	26.9716	18.9689	22.4644
Aasi_1790	28.0817	14.2027	22.5399	28.8576
Aasi_0880	28.0311	15.647	21.3572	28.4833
Aasi_1893	27.8903	16.0323	28.2278	34.405
Aasi_1607	27.8473	26.837	24.0393	30.9214
Aasi_1534	27.728	19.0094	22.0514	21.6223
Aasi_1830	27.6363	33.0328	36.6651	34.581
Aasi_1587	27.3039	24.022	19.899	20.3894	proteins containing tetratrico peptide repeats (TPR) or SEL1 repeats
Aasi_1601	27.2141	29.1507	25.7737	23.2318
Aasi_1843	27.2062	29.4645	38.1101	31.2787
Aasi_1825	27.181	6.06127	6.99676	11.0692
Aasi_1705	26.8486	16.3462	15.2627	19.6905
Aasi_1923	26.8094	23.3757	16.0971	22.5511
Aasi_1696	26.5944	16.4807	15.0477	17.3734
Aasi_1827	26.4871	26.4517	40.5662	33.3835
Aasi_1644	26.4752	33.9298	46.7486	36.8928
Aasi_1698	26.4343	35.8306	34.8197	34.1721
Aasi_1883	26.3345	20.0134	9.15897	17.2023
Aasi_1778	26.1313	14.7501	33.3929	27.1004
Aasi_1583	26.1293	11.8719	17.2798	11.895
Aasi_1677	25.9259	19.5292	46.5163	40.7094
Aasi_1681	25.6077	7.7919	12.9085	15.8333
Aasi_1873	25.5292	15.2342	10.5182	18.5329
Aasi_0552	25.0445	18.7944	25.5093	18.6837
Aasi_1826	24.9117	9.52254	9.45057	13.3753
Aasi_0886	24.8316	12.5353	28.067	29.2391
Aasi_0090	24.5091	11.6384	18.4198	24.0916
Aasi_1900	24.4623	42.6543	20.1565	23.0829
Aasi_1924	24.38	19.6638	13.7632	20.4757
Aasi_1085	24.351	5.67604	20.7013	22.787	ISCaa13
Aasi_1748	24.3332	12.9838	18.5823	17.8767
Aasi_1536	24.2393	22.2281	13.8923	21.2273
Aasi_1608	24.0185	7.30776	14.4463	13.5732
Aasi_1804	23.9384	4.77911	14.2969	14.9874
Aasi_1706	23.9286	24.8557	12.3001	17.9294
Aasi_1793	23.8914	30.2178	10.396	18.5442
Aasi_1643	23.868	33.9654	32.2325	30.1253
Aasi_1951	23.649	26.9716	16.7055	17.6656
Aasi_1666	23.5474	15.0997	15.5271	20.1816
Aasi_1771	23.4575	36.1089	14.0505	16.9882
Aasi_1819	23.4186	18.6955	35.3442	30.4535
Aasi_0903	23.4049	6.50974	27.3478	21.7365
Aasi_1857	22.9376	7.7919	19.1704	18.8329
Aasi_1515	22.8341	9.48686	20.7537	17.5751
Aasi_1593	22.4473	6.9582	5.98151	12.6075
Aasi_1013	22.3669	12.0512	13.8379	16.3195
Aasi_1725	22.3475	29.9487	23.1551	20.2427
Aasi_1726	21.9996	7.7919	15.3846	23.36
Aasi_1936	21.7629	14.266	10.9025	18.9084
Aasi_1737	21.6577	11.7016	19.7831	24.0215	Ankyrin repeats
Aasi_0146	21.3175	20.3272	31.1245	31.1143
Aasi_0273	21.1886	7.7919	6.17837	13.9109
Aasi_1575	20.9754	15.5481	23.008	14.2411
Aasi_0877	20.7156	9.52254	20.2967	23.4323
Aasi_1800	20.6198	4.29497	14.86	20.493
Aasi_0837	20.4182	25.2685	13.736	24.8315
Aasi_1596	20.3344	6.50974	11.0722	15.0097
Aasi_1723	20.2111	17.0006	23.908	19.3151
Aasi_0822	20.0781	0	16.9587	15.6821
Aasi_1406	20.0176	10.4551	20.9909	26.0355
Aasi_1952	20.0137	28.7379	17.212	17.485
Aasi_1675	19.6599	34.7278	28.2095	25.5975
Aasi_1742	19.4177	15.5481	26.6356	23.4271
Aasi_1943	19.3219	5.67604	8.69082	13.0239
Aasi_1816	19.0013	7.44234	8.49195	15.7244
Aasi_1947	18.9603	14.7858	12.0105	16.2193
Aasi_1945	18.8099	3.46127	28.3182	26.8806
Aasi_1585	18.7122	38.5662	9.28115	13.5422	proteins containing tetratrico peptide repeats (TPR) or SEL1 repeats
Aasi_1939	18.6946	4.74343	9.75131	16.4262
Aasi_0959	18.4366	8.27604	12.1215	14.3142
Aasi_1517	17.952	7.89081	10.6584	19.9762
Aasi_0744	17.9264	25.0707	22.7345	20.7519
Aasi_1463	17.9127	3.46127	6.74351	12.7997
Aasi_1727	17.8597	1.28217	8.47391	10.6659
Aasi_0315	17.8541	3.0128	13.069	19.1092
Aasi_1625	17.0235	4.29497	11.9653	11.9429
Aasi_1622	17.0195	22.542	15.4029	18.496
Aasi_1533	16.9883	14.266	16.3412	18.545
Aasi_1931	16.873	4.77911	10.283	18.534	Ankyrin repeats
Aasi_1957	16.6071	5.57713	16.1606	17.5457
Aasi_1821	16.5487	10.8047	21.7982	22.3498
Aasi_1736	16.2885	1.73063	4.15212	8.67785	Ankyrin repeats
Aasi_1910	16.2809	7.7919	19.7044	23.3743
Aasi_0845	16.2203	40.5384	22.0746	17.1967
Aasi_1960	15.7179	10.8404	12.1396	18.5228
Aasi_1933	15.6122	6.9582	12.626	25.1508	proteins containing tetratrico peptide repeats (TPR) or SEL1 repeats, Ankyrin repeats
Aasi_1734	15.5343	10.4551	16.5652	22.3905
Aasi_1531	15.2391	1.73063	5.44781	10.538
Aasi_1735	14.9224	6.99388	14.9124	23.092
Aasi_0841	14.9184	18.6955	17.766	17.6456
Aasi_1684	14.8091	0	6.5335	17.7172
Aasi_0879	14.7661	3.94541	12.8632	16.0922
Aasi_1275	14.6683	7.92648	16.864	19.093
Aasi_0349	14.2834	8.68884	4.89382	13.4325
Aasi_1682	14.2639	14.7501	14.1003	14.6862
Aasi_0842	14.0704	28.9172	29.288	22.5684
Aasi_1891	13.8728	14.3649	20.6902	13.7503
Aasi_0374	13.7184	11.666	10.05	13.0085
Aasi_1329	13.5974	6.0256	10.7715	11.7262
Aasi_0741	13.3276	4.77911	9.05509	17.3335
Aasi_0123	12.9444	6.41083	11.9833	11.5
Aasi_1614	12.8933	3.49694	3.98471	4.29973
Aasi_1659	12.88	9.55821	17.6349	16.2099
Aasi_1887	12.7293	6.50974	5.58804	11.0639
Aasi_0906	12.622	2.21477	17.0989	15.7579
Aasi_1959	12.3502	3.94541	4.22681	11.8682
Aasi_1621	12.2974	1.73063	14.2314	15.2852
Aasi_1210	11.635	2.56433	10.396	17.744
Aasi_0612	11.5822	6.50974	13.2659	16.0187
Aasi_0754	11.4766	9.65712	10.4819	11.1491
Aasi_1556	11.4551	2.21477	5.40032	5.38154
Aasi_0988	11.2363	0	6.05619	8.32959
Aasi_1803	11.2362	5.12866	3.94636	7.43249
Aasi_1961	10.73	2.56433	11.1174	10.1193
Aasi_1685	10.6871	7.7919	9.93902	15.8069
Aasi_1460	10.6597	8.72451	19.4328	16.0998
Aasi_1836	10.4641	4.77911	5.98151	7.77282
Aasi_0117	10.4486	5.57713	7.5193	9.70277
Aasi_1932	10.1867	1.28217	5.2601	9.69748	Ankyrin repeats
Aasi_1259	10.1672	7.44234	12.6936	14.0146
Aasi_1660	10.1672	1.28217	12.2094	12.1121
Aasi_0843	10.1067	22.0935	17.325	13.8061
Aasi_1779	9.76059	6.8593	14.177	11.0288
Aasi_1813	9.62778	5.22757	21.4227	15.0791
Aasi_1475	9.56904	3.0128	2.37223	5.03098
Aasi_1386	9.56128	9.52254	5.61323	8.071
Aasi_0326	9.50841	4.29497	7.62118	9.00617
Aasi_0334	9.5025	0	6.05619	8.89422
Aasi_1106	9.15858	4.29497	11.504	13.4872
Aasi_1461	9.01403	7.30776	4.31264	9.72614
Aasi_1920	8.69945	3.0128	8.36288	9.97077
Aasi_0236	8.56465	2.56433	5.29644	11.0903
Aasi_1863	8.36519	3.49694	2.84953	8.03631
Aasi_1651	8.35344	1.28217	5.85043	7.72083
Aasi_0666	8.14817	1.73063	7.45376	8.71254
Aasi_1683	8.02502	0	9.76735	8.75664
Aasi_1812	8.00361	4.29497	14.3152	17.8986
Aasi_1661	7.80809	1.73063	10.0569	9.48901
Aasi_1609	7.79246	0	4.19046	5.15615
Aasi_0742	7.77489	3.8465	7.32044	7.27228
Aasi_1333	7.70466	0	7.66867	5.84404
Aasi_1739	7.62058	1.28217	6.41132	7.08983
Aasi_1572	7.19838	0	1.53779	4.85269
Aasi_1525	7.15914	2.21477	2.55994	3.58769
Aasi_0681	6.86025	0	4.69696	9.91536
Aasi_0042	6.76054	1.28217	1.56499	6.78489
Aasi_1676	6.59055	2.21477	6.08339	4.57415
Aasi_1849	6.012	0	5.31449	6.03326
Aasi_1798	5.84977	0	2.44691	4.07509
Aasi_1940	5.76958	3.46127	4.48005	5.08075
Aasi_1331	5.66804	5.22757	4.42567	7.25152
Aasi_1476	5.43931	3.0128	2.58713	4.64725
Aasi_1332	5.31821	3.0128	7.49211	5.8776
Aasi_1927	5.17942	0	2.44691	4.18327
Aasi_1678	5.16962	0	5.29644	8.69823
Aasi_0087	4.97215	0	0.983803	5.04984
Aasi_1617	4.97021	1.73063	2.88787	3.51532
Aasi_1755	4.75528	0	1.02215	2.67286
Aasi_0086	4.61058	0	5.58804	5.33141
Aasi_1861	4.33889	0	0.768897	1.58238
Aasi_0722	4.2588	0	5.7646	3.41204
Aasi_0345	4.06333	0	0	2.78971
Aasi_0367	4.04959	6.0256	0.327934	3.49798
Aasi_1688	3.20334	0	1.97876	2.43538
Aasi_1837	3.15057	0	0.327934	2.39506
Aasi_1592	2.94734	2.21477	0.440962	2.29065
Aasi_1261	2.93559	0	2.96256	5.07356
Aasi_1913	2.80074	0	2.04429	4.34534
Aasi_1455	2.61308	9.62144	3.07559	3.33517
Aasi_1577	2.15767	0	0	0.73992
Aasi_1557	1.98575	0	2.18451	2.52926
Aasi_1458	1.87241	0	0.581184	1.91447
Aasi_1620	1.82158	1.28217	1.53779	1.42144
