# Supplementary material for: The life cycle-dependent transcriptional profile of the obligate intracellular amoeba symbiont Amoebophilus asiaticus
Source: FEMS Microbiol Ecol. 2022 Jan 6;98(1):fiac001. doi: 10.1093/femsec/fiac001 (PMC8831229; doi:10.1093/femsec/fiac001)
Supplement: fiac001_Supplemental_Files [file fiac001_supplemental_files.zip › Table_S5-all_DE_genes_10-29-2021.xlsx]

## Sheet: 12h-72h 
Locus_tag	baseMean	baseMean 12h	baseMean 72h	FoldChange	Log2FoldChange	pval	padj	Function
Aasi_0008	4920.04	6056.37	3783.71	0.624748	-0.678654	0.0123429	0.0632337	predicted lipoprotein, biased aa composition
Aasi_1396	4197.06	4945.84	3448.28	0.69721	-0.520336	6.81019e-05	0.000847773	RNA polymerase subunit beta
Aasi_1395	4035.09	4740.31	3329.87	0.702458	-0.509517	0.000179446	0.00199185	RNA polymerase subunit beta'
Aasi_0583	3872.33	4585.8	3158.85	0.688833	-0.537773	4.28863e-05	0.000577016	outer membrane protein
Aasi_1610	3263.1	4664.23	1861.97	0.399202	-1.32481	2.75662e-24	2.62273e-22	Ankyrin repeats
Aasi_1403	3073.83	3735.15	2412.51	0.645893	-0.630632	3.2852e-06	5.46985e-05	Elongation factor Tu
Aasi_0125	2787.3	3137.23	2437.37	0.776917	-0.364168	0.00362613	0.0242714	Elongation factor G
Aasi_0644	2308.39	2702.14	1914.65	0.708567	-0.497024	0.000178334	0.00199185	30S ribosomal protein S1
Aasi_0194	1890.51	2116.99	1664.03	0.786038	-0.34733	0.012508	0.0638337	50S ribosomal protein L2
Aasi_0281	1753.12	3185.88	320.369	0.100559	-3.31389	1.87401e-57	6.24046e-55	predicted lipoprotein
Aasi_0258	1730.38	2006.93	1453.82	0.724402	-0.465137	0.000535857	0.00502649	Ankyrin repeats
Aasi_0191	1606.74	1816.14	1397.33	0.769397	-0.3782	0.00582681	0.0360991	30S ribosomal protein S3
Aasi_0264	1562.57	1754.14	1371	0.781581	-0.355532	0.00667055	0.0400233	transcription termination factor Rho
Aasi_1074	1413.67	2610.03	217.319	0.0832632	-3.58618	1.29455e-67	5.74781e-65	T6SSiv gene: phage tail sheath (core component)
Aasi_0197	1409.15	1654.02	1164.28	0.703911	-0.506535	0.000210667	0.00228137	50S ribosomal protein L3
Aasi_0069	1316.94	1536.51	1097.38	0.714203	-0.485594	0.000426462	0.00417682	ATP/ADP translocase
Aasi_1399	1299.4	1604.64	994.173	0.619563	-0.690677	6.12718e-07	1.16591e-05	50S ribosomal protein L1
Aasi_1361	1104.15	1523.27	685.031	0.449709	-1.15294	2.30448e-07	4.87234e-06	hypothetical protein
Aasi_1109	1093.46	1226.12	960.79	0.7836	-0.35181	0.0118804	0.061336	hypothetical protein
Aasi_0808	1010.62	1266.09	755.141	0.596435	-0.745562	7.99845e-08	1.83689e-06	Gliding motility protein GldJ
Aasi_1916	1008.15	1131.54	884.773	0.781922	-0.354903	0.0138466	0.0688195	RNA helicase
Aasi_1398	971.39	1161.97	780.809	0.671969	-0.573534	5.66205e-05	0.000719363	50S ribosomal protein L10
Aasi_1435	932.362	789.908	1074.82	1.36069	0.444335	0.00156255	0.012243	ANK repeats, U-box
Aasi_1324	917.118	1025.46	808.774	0.788692	-0.342466	0.0091096	0.0509408	Recombinase A (RecA)
Aasi_0705	905.939	1387.87	424.013	0.305514	-1.71069	1.67674e-11	5.07594e-10	hypothetical protein
Aasi_1207	893.292	1047.33	739.255	0.705849	-0.502569	0.000191622	0.00210943	hypothetical protein
Aasi_0793	882.341	1031.86	732.82	0.710193	-0.493718	0.000626335	0.00575364	hypothetical protein
Aasi_0465	872.58	1141.83	603.327	0.528385	-0.92034	2.24851e-11	6.5109e-10	ATP-dependent Clp protease ATP-binding subunit
Aasi_1487	851.094	1014.39	687.796	0.678037	-0.560564	7.83567e-05	0.000957533	hypothetical protein
Aasi_0559	850.337	982.231	718.444	0.731441	-0.451186	0.00165155	0.0128647	Threonine--tRNA ligase
Aasi_0730	848.705	996.767	700.644	0.702916	-0.508575	0.000292076	0.00308766	Translation elongation factor TypA/BipA
Aasi_1397	835.486	1023.06	647.907	0.6333	-0.659039	8.31799e-06	0.0001319	50S ribosomal protein L7/L12
Aasi_0014	828.019	993.704	662.335	0.666532	-0.585255	5.28832e-05	0.000683887	RNA polymerase sigma factor rpoD
Aasi_0253	823.427	999.762	647.092	0.647246	-0.627614	1.52899e-05	0.000226291	hypothetical protein
Aasi_1632	816.765	1045.4	588.134	0.562595	-0.829832	5.16227e-05	0.000674132	hypothetical protein
Aasi_1181	792.353	925.225	659.481	0.712779	-0.488473	0.000660839	0.00594755	hypothetical protein
Aasi_1079	788.45	1401.88	175.021	0.124847	-3.00176	1.93164e-33	2.33904e-31	T6SSiv gene
Aasi_1392	773.376	983.971	562.781	0.571948	-0.806043	1.49342e-08	3.68377e-07	hypothetical protein
Aasi_0397	752.981	840.402	665.561	0.791955	-0.336509	0.0226991	0.0987311	ribosomal protein L9
Aasi_0274	751.681	881.9	621.463	0.704686	-0.504948	0.000604923	0.00559554	tRNA uridine-5-carboxymethylaminomethyl synthesis enzyme MnmG
Aasi_1414	734.964	1051.07	418.861	0.39851	-1.32731	1.18913e-20	9.31721e-19	Tc-like toxin
Aasi_1179	717.025	809.147	624.902	0.772297	-0.372773	0.00853532	0.0483789	ClpX-type ZB domain-containing protein
Aasi_1401	715.124	871.591	558.657	0.640962	-0.641688	1.00483e-05	0.000157462	transcription antitermination protein NusG
Aasi_1402	702.178	938.355	466.002	0.496616	-1.0098	9.84576e-12	3.09604e-10	preprotein translocase subunit SecE
Aasi_0783	656.477	780.218	532.736	0.682803	-0.550458	0.000173853	0.00197925	OmpH family outer membrane protein
Aasi_0378	655.591	756.046	555.136	0.734262	-0.445633	0.00280519	0.0198751	hypothetical protein
Aasi_0126	635.844	739.978	531.71	0.718548	-0.476843	0.000897717	0.00776467	ribosomal protein S7
Aasi_0399	626.55	722.528	530.572	0.734327	-0.445506	0.00266218	0.0191677	30S ribosomal protein S6
Aasi_0195	619.416	691.996	546.836	0.79023	-0.339656	0.0220523	0.0970695	50S ribosomal protein L23
Aasi_0925	612.512	758.018	467.005	0.616087	-0.698794	5.85068e-07	1.12944e-05	ATP synthase subunit beta
Aasi_1165	609.636	721.261	498.011	0.690472	-0.534345	0.000243194	0.00261238	DNA helicase
Aasi_0650	596.952	523.156	670.747	1.28212	0.358527	0.0071447	0.0424854	DNA polymerase III subunit alpha
Aasi_0226	592.739	464.381	721.097	1.55281	0.634883	1.89982e-05	0.000275061	hypothetical protein
Aasi_0969	588.292	1104.48	72.1011	0.0652804	-3.93721	8.97431e-80	1.19538e-76	hypothetical protein
Aasi_1093	582.898	840.95	324.846	0.386284	-1.37226	6.10286e-21	5.08063e-19	hypothetical protein, Stress-induced bacterial acidophilic repeat motif
Aasi_1878	580.623	646.129	515.118	0.797236	-0.326921	0.0206243	0.0926772	ANK repeat
Aasi_1024	558.213	676.278	440.147	0.650838	-0.61963	1.94154e-05	0.000278078	hypothetical protein
Aasi_0560	551.8	624.78	478.82	0.766382	-0.383865	0.00929772	0.0513882	Translation initiation factor IF-3
Aasi_1366	550.334	878.294	222.375	0.25319	-1.98171	4.0682e-18	2.5804e-16	hypothetical protein
Aasi_1773	549.545	638.937	460.154	0.720187	-0.473557	0.00109697	0.00901951	Signal recognition particle protein
Aasi_1137	545.937	868.224	223.651	0.257596	-1.95682	1.40984e-06	2.40977e-05	hypothetical protein, Stress-induced bacterial acidophilic repeat motif
Aasi_0127	524.895	616.646	433.144	0.702419	-0.509596	0.000957871	0.00812665	30S ribosomal protein S12
Aasi_0979	520.866	631.68	410.052	0.649146	-0.623385	2.64028e-05	0.000370195	Chaperone protein DnaJ
Aasi_0193	517.042	579.847	454.237	0.783374	-0.352227	0.0207341	0.0926772	30S ribosomal protein S19
Aasi_0570	516.617	608.466	424.769	0.698097	-0.5185	0.0007056	0.00622423	50S ribosomal protein L28
Aasi_1417	515.278	748.164	282.392	0.377447	-1.40565	2.61604e-14	1.08892e-12	Tc-like toxin
Aasi_0275	514.659	623.491	405.827	0.650895	-0.619504	7.05261e-05	0.000869821	Serine hydroxymethyltransferase
Aasi_0503	511.421	722.252	300.59	0.416185	-1.2647	1.14355e-16	5.64151e-15	hypothetical protein, Stress-induced bacterial acidophilic repeat motif
Aasi_1634	505.847	632.568	379.126	0.599343	-0.738545	2.65821e-07	5.36474e-06	hypothetical protein
Aasi_1180	483.66	560.872	406.448	0.724671	-0.464601	0.00415042	0.0273681	ATP-dependent Clp protease proteolytic subunit
Aasi_1042	482.723	533.069	432.378	0.811111	-0.302029	0.0220811	0.0970695	Chaperone protein ClpB
Aasi_1400	481.6	573.784	389.416	0.67868	-0.559197	0.000209432	0.00228137	50S ribosomal protein L11
Aasi_0765	478.756	551.033	406.479	0.737667	-0.438959	0.00564191	0.0352818	hypothetical protein
Aasi_1513	478.319	604.009	352.629	0.583815	-0.776417	3.24416e-07	6.44958e-06	FGE-sulfatase domain-containing protein
Aasi_1429	475.478	733.034	217.922	0.297288	-1.75007	2.74984e-17	1.46511e-15	hypothetical protein
Aasi_0430	472.341	565.48	379.203	0.670586	-0.576506	0.00344377	0.0235031	Pseudouridine synthase
Aasi_0056	467.223	551.91	382.535	0.69311	-0.528843	0.000649508	0.00592565	hypothetical protein
Aasi_0930	464.541	563.565	365.517	0.64858	-0.624643	6.01157e-05	0.000755417	50S ribosomal protein L19
Aasi_1254	462.199	536.78	387.618	0.722117	-0.469695	0.00377813	0.0251624	hypothetical protein
Aasi_1909	461.365	564.979	357.751	0.63321	-0.659243	5.71365e-06	9.39579e-05	hypothetical protein
Aasi_0266	452.437	513.763	391.111	0.761267	-0.393525	0.0137977	0.0688195	Adenylate kinase
Aasi_0646	447.15	507.835	386.466	0.761006	-0.394019	0.019785	0.0898679	hypothetical protein
Aasi_1944	445.527	638.486	252.568	0.395573	-1.33798	9.09913e-07	1.66028e-05	hypothetical protein
Aasi_1018	444.775	798.87	90.6786	0.113508	-3.13913	4.55462e-44	8.66679e-42	hypothetical protein
Aasi_1083	440.686	746.415	134.958	0.180808	-2.46747	4.73681e-51	1.26189e-48	T6SSiv gene
Aasi_0346	433.867	659.358	208.376	0.316029	-1.66187	3.47115e-15	1.49148e-13	hypothetical protein
Aasi_0548	425.333	601.086	249.579	0.415214	-1.26807	4.62284e-14	1.86595e-12	hypothetical protein
Aasi_1512	423.742	498.522	348.962	0.699992	-0.51459	0.000656988	0.00594755
Aasi_0254	423.643	497.895	349.392	0.701738	-0.510996	0.00127242	0.01021
Aasi_0895	423.017	359.553	486.481	1.35302	0.43618	0.0207143	0.0926772
Aasi_0277	413.068	483.707	342.429	0.707926	-0.49833	0.00154449	0.0121731
Aasi_0459	410.513	557.248	263.779	0.47336	-1.07899	7.90422e-12	2.56791e-10	hypothetical protein
Aasi_0102	409.573	352.601	466.544	1.32315	0.403978	0.00778426	0.0448858	Phenylalanine--tRNA ligase beta subunit
Aasi_1229	406.718	331.887	481.549	1.45094	0.536991	0.000421749	0.00416125
Aasi_1443	404.826	353.54	456.112	1.29013	0.367515	0.0184117	0.0857495
Aasi_0710	400.942	456.625	345.258	0.756109	-0.403335	0.0141228	0.0699313
Aasi_1209	399.465	449.709	349.221	0.77655	-0.36485	0.0198357	0.0898679	Pyruvate kinase
Aasi_0385	399.16	456.539	341.781	0.748635	-0.417665	0.00903709	0.0507907
Aasi_0472	386.782	291.988	481.576	1.6493	0.721854	6.7851e-06	0.000108889
Aasi_0944	382.144	618.724	145.564	0.235265	-2.08764	1.05278e-15	4.83554e-14
Aasi_0363	375.485	312.557	438.414	1.40267	0.488171	0.000927495	0.00791938
Aasi_1346	375.326	578.181	172.471	0.298299	-1.74517	5.0894e-10	1.35582e-08
Aasi_1697	375.234	474.807	275.661	0.580574	-0.784447	1.36397e-06	2.39053e-05
Aasi_1453	374.41	419.399	329.421	0.785461	-0.348389	0.0195004	0.0892595
Aasi_1080	366.97	618.16	115.78	0.187298	-2.41659	6.05817e-13	2.12355e-11	T6SSiv gene
Aasi_0036	363.847	426.291	301.403	0.707035	-0.500146	0.000695755	0.00619416	UDP-N-acetylglucosamine 1-carboxyvinyltransferase
Aasi_0600	362.779	432.383	293.176	0.678046	-0.560544	0.000289203	0.00308175	Peptidylprolyl isomerase
Aasi_0303	352.828	442.451	263.205	0.594881	-0.749328	5.95135e-06	9.66732e-05	Signal peptidase I
Aasi_1452	350.933	586.136	115.73	0.197446	-2.34047	4.47811e-46	9.94141e-44
Aasi_0307	350.834	396.714	304.954	0.768698	-0.379511	0.0229388	0.0992028
Aasi_0955	350.441	538.559	162.324	0.301404	-1.73023	1.85533e-05	0.000271571
gatB	350.175	406.305	294.046	0.723706	-0.466524	0.00330665	0.022821
Aasi_0541	349.047	578.471	119.623	0.206792	-2.27375	9.99472e-12	3.09604e-10
Aasi_0978	343.059	419.043	267.075	0.637344	-0.649857	4.01983e-05	0.000546369
Aasi_0403	342.746	414.196	271.296	0.654995	-0.610443	0.000160882	0.00184737
Aasi_0429	342.308	408.31	276.305	0.676704	-0.563403	0.000478863	0.00462207
Aasi_0276	342.29	396.694	287.886	0.725713	-0.462528	0.00438771	0.028234
Aasi_0432	341.72	552.212	131.229	0.237642	-2.07314	1.94865e-20	1.442e-18
Aasi_0557	340.95	480.35	201.549	0.419588	-1.25295	2.45735e-08	5.84499e-07	T6SSiv gene
Aasi_0939	340.881	291.453	390.309	1.33919	0.421356	0.00867446	0.0489592
trmD	334.444	407.535	261.352	0.6413	-0.64093	0.00182287	0.0141166
Aasi_0478	334.091	503.564	164.617	0.326904	-1.61306	1.06452e-18	7.08968e-17
Aasi_1048	327.374	415.628	239.119	0.575321	-0.797562	1.41113e-06	2.40977e-05	Peptide chain release factor 2
Aasi_1077	326.751	573.468	80.0335	0.139561	-2.84104	2.13396e-17	1.18435e-15	T6SSiv gene
Aasi_0951	320.324	441.038	199.611	0.452595	-1.14371	6.24091e-09	1.56847e-07
Aasi_1076	319.425	540.611	98.2393	0.181719	-2.46022	5.16541e-22	4.58688e-20	T6SSiv gene
Aasi_0160	313.478	249.946	377.01	1.50837	0.592988	0.000303199	0.00318001
Aasi_1328	310.424	532.198	88.6507	0.166575	-2.58576	2.23874e-13	8.05948e-12	hypothetical protein
aspS	308.314	257.349	359.279	1.39608	0.481382	0.00313041	0.0218309
Aasi_1962	306.434	267.647	345.221	1.28984	0.367189	0.0209178	0.0931855
rpsT	303.593	360.507	246.678	0.684254	-0.547395	0.00234131	0.0173445
Aasi_0012	303.054	375.756	230.351	0.613033	-0.705963	4.57108e-05	0.000608868
Aasi_1144	296.068	56.2715	535.864	9.52282	3.25139	6.81301e-44	1.13437e-41
Aasi_0243	281.675	339.867	223.483	0.657561	-0.604804	0.000409138	0.00409753
Aasi_0509	278.066	392.77	163.362	0.415924	-1.26561	9.38461e-14	3.47231e-12
rplU	275.666	322.783	228.549	0.708057	-0.498063	0.00974507	0.0530339
rpsU	271.786	316.82	226.752	0.715712	-0.48255	0.00999488	0.0538232
Aasi_0511	268.982	343.156	194.807	0.567692	-0.816819	2.03262e-05	0.000288027
Aasi_0563	264.32	217.076	311.565	1.43528	0.521337	0.00238476	0.0175497	T6SSiv gene
Aasi_1719	259.919	307.084	212.754	0.69282	-0.529447	0.00352348	0.0237034
Aasi_1354	259.894	324.366	195.423	0.602476	-0.731025	2.75974e-05	0.000382914
Aasi_1806	257.366	419.234	95.4977	0.227791	-2.13422	2.25598e-08	5.46358e-07	T6SSiv gene
rpmF	256.2	302.369	210.032	0.69462	-0.525705	0.00468958	0.0300313
Aasi_0420	253.717	295.421	212.013	0.717666	-0.478615	0.00733353	0.0428432
Aasi_1069	250.03	302.807	197.252	0.651414	-0.618354	0.000384649	0.00391109
Aasi_1823	249.393	300.04	198.746	0.662398	-0.59423	0.00345842	0.0235031
Aasi_1208	246.315	293.458	199.171	0.678704	-0.559147	0.00243139	0.0176973
Aasi_0592	245.634	415.254	76.0141	0.183055	-2.44965	4.00844e-07	7.85182e-06	hypothetical protein
Aasi_1075	239.374	436.787	41.962	0.0960699	-3.37977	4.05127e-70	2.69814e-67	T6SSiv gene
Aasi_0524	239.031	189.58	288.482	1.5217	0.605679	0.00113823	0.00924464
Aasi_0457	235.27	272.08	198.46	0.729418	-0.455182	0.0153681	0.0745799
Aasi_1005	234.877	278.227	191.526	0.688379	-0.538724	0.00287448	0.0202582
Aasi_0463	233.694	268.24	199.148	0.742427	-0.429679	0.0118598	0.061336
Aasi_0057	228.459	282.707	174.211	0.616224	-0.698473	8.38525e-05	0.00101538
Aasi_0987	225.772	309.639	141.905	0.458293	-1.12566	2.43001e-10	6.60566e-09
Aasi_0368	224.734	273.249	176.219	0.644902	-0.632849	0.000569325	0.00530308
Aasi_0461	224.701	330.848	118.554	0.358334	-1.48062	2.19044e-16	1.04202e-14
Aasi_0455	223.255	328.44	118.07	0.359486	-1.47599	1.66439e-15	7.38987e-14
Aasi_0952	220.64	274.043	167.237	0.610258	-0.712509	0.000785602	0.00683936
Aasi_1349	220.18	187.887	252.472	1.34374	0.426255	0.0222941	0.0973632
Aasi_0847	218.656	328.57	108.741	0.330954	-1.5953	1.62134e-17	9.81646e-16
Aasi_1257	214.979	275.791	154.167	0.558998	-0.839085	0.00103823	0.00858957
Aasi_0867	214.356	252.762	175.951	0.696115	-0.522603	0.00224806	0.0168226
Aasi_1071	212.776	300.047	125.505	0.418283	-1.25745	2.89794e-12	9.65015e-11
Aasi_0380	209.862	262.406	157.317	0.599518	-0.738126	5.67066e-05	0.000719363
Aasi_1805	206.536	252.652	160.421	0.634948	-0.655289	0.000450786	0.00438283
Aasi_1073	203.677	362.475	44.8793	0.123814	-3.01376	1.30049e-30	1.44354e-28	T6SSiv gene
Aasi_0359	200.256	317.855	82.657	0.260046	-1.94316	1.84907e-11	5.47325e-10
Aasi_0717	198.462	267.288	129.636	0.485004	-1.04393	6.95809e-07	1.28725e-05	proteins containing tetratrico peptide repeats (TPR) or SEL1 repeats
Aasi_0642	197.026	167.429	226.623	1.35355	0.436744	0.0144657	0.0711008
Aasi_0655	196.317	331.574	61.0602	0.184152	-2.44103	8.54246e-14	3.25102e-12
Aasi_0044	193.833	227.872	159.794	0.701244	-0.512012	0.00419455	0.027388	G domain-containing protein
Aasi_1217	192.418	143.385	241.451	1.68394	0.751841	0.0188845	0.0873408
Aasi_1081	188.506	325.575	51.437	0.157988	-2.66211	6.89809e-34	9.18826e-32	T6SSiv gene
Aasi_0899	187.755	258.456	117.054	0.452895	-1.14275	5.92297e-10	1.54694e-08
Aasi_0914	181.722	153.85	209.594	1.36233	0.446079	0.0117004	0.0610825
Aasi_1481	181.02	209.094	152.946	0.731471	-0.451128	0.0132858	0.0670471
Aasi_0037	178.837	222.977	134.698	0.604092	-0.72716	0.000114522	0.00132731
Aasi_1101	175.934	201.952	149.915	0.742333	-0.429862	0.0197332	0.0898679
Aasi_1862	175.607	202.23	148.983	0.736703	-0.440844	0.0179477	0.0844749
Aasi_1039	174.426	198.382	150.47	0.758488	-0.398802	0.0218918	0.0968766
Aasi_0924	173.257	205.961	140.554	0.682429	-0.551248	0.00744343	0.0432954
Aasi_1078	172.567	305.231	39.903	0.130731	-2.93533	1.12441e-16	5.64151e-15	T6SSiv gene
Aasi_1262	166.992	208.211	125.774	0.604069	-0.727214	0.000697541	0.00619416
Aasi_1251	164.147	120.692	207.602	1.72009	0.782488	0.00011146	0.00132557
Aasi_1430	162.231	205.883	118.579	0.575957	-0.795968	5.08781e-05	0.000670986
Aasi_0649	161.583	188.328	134.839	0.715982	-0.482005	0.0187795	0.0871581
Aasi_1065	161.166	225.014	97.3185	0.432499	-1.20923	0.000484419	0.00464206
Aasi_0892	160.466	134.559	186.372	1.38506	0.469948	0.0162226	0.0774498
Aasi_1288	157.995	124.323	191.667	1.54169	0.624509	0.0163821	0.0776545
Aasi_1630	156.925	209.187	104.662	0.500325	-0.999062	2.56156e-07	5.24923e-06
era	154.984	192.101	117.866	0.61356	-0.704723	0.000415514	0.00413033
Aasi_0287	154.931	127.954	181.908	1.42167	0.507583	0.0122518	0.0630093
Aasi_0228	154.667	104.33	205.004	1.96495	0.974494	1.12071e-05	0.00017358
Aasi_0697	153.167	125.214	181.119	1.44648	0.532549	0.00818562	0.046595
Aasi_0999	151.246	58.5088	243.984	4.17003	2.06006	3.33447e-20	2.33764e-18
Aasi_0556	150.786	214.986	86.5856	0.40275	-1.31204	3.62159e-11	1.02637e-09	T6SSiv gene
Aasi_1031	148.887	114.397	183.376	1.60298	0.680757	0.00140954	0.0112425
Aasi_0427	145.881	116.202	175.56	1.51082	0.595328	0.00290606	0.020373
Aasi_1662	145.546	225.597	65.4951	0.290319	-1.78429	1.7903e-17	1.03682e-15
Aasi_0129	143.551	213.894	73.2074	0.34226	-1.54683	1.51099e-05	0.000226139
Aasi_1153	138.974	112.315	165.633	1.47472	0.560444	0.00796379	0.0455269
Aasi_0591	137.761	205.585	69.937	0.340186	-1.55561	3.79028e-08	8.85729e-07
Aasi_1918	137.683	179.279	96.0877	0.535967	-0.899784	3.04053e-05	0.000417525
hslU	137.138	108.746	165.529	1.52217	0.606131	0.00687664	0.0410748
Aasi_0727	137.011	107.874	166.148	1.5402	0.623121	0.00539261	0.0340424
Aasi_1072	136.025	225.745	46.3048	0.20512	-2.28546	4.41236e-27	4.52097e-25	T6SSiv gene
Aasi_0295	133.612	200.656	66.5675	0.331749	-1.59184	5.19625e-14	2.03571e-12
Aasi_0047	132.946	104.927	160.965	1.53406	0.617356	0.0031611	0.0219301
Aasi_0700	128.307	106.141	150.474	1.41768	0.503534	0.0142297	0.0701999
Aasi_1082	127.898	221.555	34.2407	0.154547	-2.69388	1.5134e-34	2.23984e-32	T6SSiv gene
Aasi_0661	127.526	97.5686	157.483	1.61408	0.69071	0.00195324	0.0149524
Aasi_0595	126.829	101.455	152.204	1.50022	0.585175	0.00549223	0.0345078
Aasi_1047	124.92	148.438	101.403	0.683131	-0.549767	0.00418202	0.027388
Aasi_0083	124.669	93.5352	155.803	1.66571	0.73614	0.000493996	0.00470001
Aasi_0912	121.232	93.0614	149.403	1.60543	0.682956	0.00270311	0.0193577
Aasi_0916	117.076	92.6156	141.536	1.5282	0.611837	0.00642526	0.038982
Aasi_0977	115.539	157.468	73.6097	0.467457	-1.09709	1.95809e-07	4.20674e-06
Aasi_1578	111.163	142.615	79.71	0.558918	-0.839293	0.000114595	0.00132731
Aasi_0813	110.099	65.5129	154.685	2.36113	1.23948	1.73858e-07	3.85965e-06
Aasi_0229	109.997	83.1284	136.865	1.64643	0.719339	0.00211815	0.01594
Aasi_0327	105.319	81.5034	129.135	1.58441	0.663943	0.00725559	0.0428432
Aasi_1160	101.862	41.6484	162.076	3.89153	1.96034	6.95211e-10	1.78081e-08
Aasi_1325	101.6	80.433	122.767	1.52633	0.610066	0.0132886	0.0670471
Aasi_0220	101.261	79.1512	123.371	1.55868	0.640325	0.00914028	0.0509408
murE	100.58	80.3275	120.832	1.50424	0.589034	0.0190698	0.0875898
Aasi_0021	99.2505	82.1455	116.356	1.41646	0.502286	0.0227556	0.0987311
Aasi_0909	98.3996	149.826	46.9737	0.313522	-1.67336	6.74692e-07	1.26576e-05
Aasi_1456	96.171	75.775	116.567	1.53833	0.621365	0.00938324	0.0516466
Aasi_0860	95.7306	123.812	67.6489	0.546383	-0.872016	0.000176534	0.00199185
Aasi_1588	95.0656	132.501	57.6304	0.434943	-1.2011	0.000397918	0.00401535
Aasi_1766	92.1741	150.08	34.2682	0.228333	-2.13079	1.31207e-06	2.33024e-05
Aasi_0246	90.7672	65.1228	116.411	1.78757	0.837998	0.00102207	0.00850876
Aasi_1835	88.2309	138.244	38.2178	0.276452	-1.8549	1.19362e-07	2.69474e-06
Aasi_0852	87.7851	106.184	69.3862	0.653452	-0.613846	0.0117325	0.0610825
Aasi_0498	87.3999	66.9034	107.896	1.61272	0.689495	0.00337846	0.0231964
Aasi_0017	87.3014	61.879	112.724	1.82168	0.865271	0.000383301	0.00391109
Aasi_0846	86.1098	126.229	45.9905	0.364341	-1.45664	1.25798e-05	0.000192601
Aasi_0608	84.9711	61.2851	108.657	1.77298	0.826173	0.00234384	0.0173445
Aasi_1846	79.863	96.416	63.31	0.656634	-0.606839	0.0154535	0.0745799
Aasi_1814	76.5355	56.9567	96.1144	1.6875	0.754888	0.00521763	0.0330947
Aasi_1679	73.4638	95.5086	51.4189	0.538369	-0.893332	0.000509019	0.00480861
Aasi_1795	71.6215	49.9077	93.3353	1.87016	0.903161	0.00115546	0.00932773
Aasi_1413	71.2754	92.9716	49.5792	0.533272	-0.907057	0.000919458	0.00790141
Aasi_1680	70.5263	86.8451	54.2075	0.624186	-0.679952	0.00592731	0.0365517
Aasi_0488	68.6395	47.885	89.3939	1.86684	0.900601	0.00142849	0.0113259
Aasi_1321	67.9108	52.8518	82.9697	1.56985	0.650631	0.0137796	0.0688195
Aasi_0957	65.8577	45.1858	86.5296	1.91497	0.937323	0.00251597	0.0182134
Aasi_1095	64.0911	45.8463	82.3358	1.79591	0.844714	0.0072724	0.0428432
Aasi_0778	62.7593	49.3129	76.2057	1.54535	0.627933	0.0163576	0.0776545
Aasi_1383	62.6757	39.9033	85.4482	2.14138	1.09854	0.000358453	0.00370124
Aasi_0365	61.9466	47.8756	76.0175	1.58781	0.667041	0.0114619	0.0603448
Aasi_1905	60.4713	44.8256	76.117	1.69807	0.763897	0.00760451	0.04404
Aasi_0238	58.5773	44.0005	73.1541	1.66257	0.733417	0.0157639	0.0758034
Aasi_0854	58.5098	44.8147	72.2049	1.61119	0.688123	0.0117396	0.0610825
Aasi_0960	58.3433	45.6166	71.0701	1.55799	0.639684	0.0175069	0.082692
Aasi_1237	58.1538	32.6496	83.6579	2.5623	1.35744	0.000339372	0.00353159
Aasi_0820	56.6097	18.2278	94.9916	5.21136	2.38166	1.47724e-12	5.04535e-11
Aasi_0024	54.2118	40.3884	68.0352	1.68453	0.752342	0.0154027	0.0745799
Aasi_1058	54.0796	73.3807	34.7786	0.473947	-1.0772	0.00994951	0.0538232
Aasi_0460	53.885	40.2933	67.4766	1.67464	0.743847	0.0180547	0.084679
Aasi_1068	53.1801	80.4334	25.9267	0.322338	-1.63335	0.0100211	0.0538232	T6SSiv gene
Aasi_1143	53.1467	19.2642	87.0292	4.51767	2.17558	1.37756e-10	3.82274e-09
Aasi_1026	50.8069	37.3289	64.285	1.72212	0.784189	0.0113983	0.0602482
Aasi_1317	50.2729	37.3043	63.2415	1.69529	0.76153	0.0200532	0.0905455
Aasi_1420	49.5642	32.6926	66.4357	2.03213	1.02299	0.000980767	0.00826824
Aasi_0454	48.6999	35.0684	62.3315	1.77742	0.829788	0.0109062	0.0583416
Aasi_0551	47.1342	59.522	34.7463	0.583755	-0.776565	0.00788601	0.0452766
Aasi_1428	46.8286	68.5009	25.1563	0.36724	-1.4452	0.00349937	0.0236607
Aasi_1060	45.751	68.9482	22.5538	0.327112	-1.61214	1.95557e-07	4.20674e-06
Aasi_1186	44.7654	29.2544	60.2764	2.06042	1.04294	0.00276106	0.019667
Aasi_1497	44.3355	25.9855	62.6855	2.41233	1.27042	0.000113749	0.00132731
Aasi_1211	43.8747	28.3254	59.4241	2.09791	1.06895	0.00203985	0.0155262
Aasi_0674	42.6834	28.6081	56.7587	1.98401	0.988418	0.00400854	0.026564
Aasi_1729	41.1966	26.5013	55.8918	2.10902	1.07657	0.00242276	0.0176973
Aasi_1841	40.4963	29.009	51.9836	1.79198	0.841553	0.0153294	0.0745799
Aasi_0774	39.3092	26.5836	52.0348	1.9574	0.968941	0.00732953	0.0428432
Aasi_0549	39.2972	50.2353	28.3592	0.564526	-0.824887	0.019043	0.0875898
Aasi_0450	38.533	23.3241	53.7419	2.30414	1.20423	0.000988211	0.0082786
Aasi_1865	37.0104	25.7727	48.248	1.87206	0.904623	0.0137198	0.0688195
Aasi_1595	36.5276	50.9923	22.0628	0.43267	-1.20866	0.000785553	0.00683936
Aasi_1690	33.9351	49.6467	18.2235	0.367064	-1.4459	0.00110385	0.00902044
ruvC	33.786	23.7482	43.8238	1.84535	0.883896	0.0213259	0.0946869
Aasi_0227	33.6206	20.215	47.0262	2.32631	1.21804	0.00497463	0.0317043
Aasi_0857	32.8692	51.1554	14.5831	0.285074	-1.81059	1.04046e-06	1.87283e-05
Aasi_1493	31.0843	21.1114	41.0572	1.94479	0.959612	0.0158906	0.0761376
Aasi_1840	30.8754	39.7869	21.9638	0.552036	-0.857167	0.0111466	0.0593536
Aasi_1063	29.0327	19.572	38.4935	1.96676	0.975823	0.00975473	0.0530339
Aasi_1579	28.9103	37.6802	20.1404	0.534509	-0.903715	0.0131673	0.0669421
Aasi_0079	27.3576	16.1584	38.5568	2.38618	1.2547	0.00209104	0.0158254
Aasi_0967	25.5758	40.0215	11.13	0.278102	-1.84631	3.19754e-06	5.39129e-05
Aasi_1724	24.4113	15.3924	33.4302	2.17186	1.11893	0.0145882	0.0714393
Aasi_0110	23.5902	14.0625	33.118	2.35506	1.23577	0.00957322	0.0524754
Aasi_1120	21.981	9.19169	34.7704	3.78281	1.91946	0.00187298	0.0144209
Aasi_1185	20.3146	11.2502	29.3789	2.6114	1.38483	0.00601108	0.0367283
Aasi_1260	18.5345	11.4507	25.6184	2.23727	1.16174	0.022169	0.0971351
Aasi_1899	16.2886	24.1723	8.40481	0.347704	-1.52407	0.00430862	0.0278596
Aasi_1265	15.7873	8.01394	23.5607	2.93996	1.5558	0.00665933	0.0400233
Aasi_0809	14.8378	7.8617	21.8139	2.77471	1.47234	0.00926616	0.0513882
Aasi_0937	14.8097	2.30726	27.3122	11.8375	3.56529	2.43585e-07	5.06961e-06
Aasi_1879	14.6334	3.88262	25.3841	6.53789	2.70882	0.000100851	0.00121021
Aasi_1586	9.68799	15.4156	3.96037	0.256907	-1.96068	0.00570613	0.0355167
Aasi_0936	8.92925	0.635443	17.2231	27.104	4.76043	1.42904e-05	0.000216305
Aasi_1147	7.4398	2.25903	12.6206	5.58672	2.482	0.0111845	0.0593536
Aasi_1110	7.25176	1.76496	12.7386	7.21749	2.8515	0.00425502	0.0276472
Aasi_0447	6.11163	1.82406	10.3992	5.70115	2.51125	0.018309	0.0855703
Aasi_1003	5.96284	0.988146	10.9375	11.0688	3.46842	0.00643846	0.038982
Aasi_0822	3.54134	0	7.08268	0	0	0.00597276	0.0366623

## Sheet: 72h-144h 
Locus_tag	baseMean	baseMeanA	baseMeanB	FoldChange	Log2FoldChange	pval	padj	Function
Aasi_1396	12501.6	14003.1	11000.2	0.785558	-0.34821	0.0107343	0.0361605	RNA polymerase subunit beta
Aasi_0125	8741.27	9895.9	7586.65	0.766646	-0.383367	8.69872e-05	0.00058312	Elongation factor G
Aasi_1610	6834.22	7559.34	6109.1	0.808152	-0.307301	0.000843581	0.00415253	ANK repeats
Aasi_0340	6599.52	5745.47	7453.56	1.29729	0.375506	2.16875e-05	0.000172209	ANK, TPR-SEL1 repeats
Aasi_0258	6567.15	5902.12	7232.19	1.22536	0.2932	0.00232645	0.00991528	hypothetical protein
Aasi_0050	6433.22	6874.15	5992.28	0.871713	-0.198075	0.0264826	0.0753257	30S ribosomal protein S2
Aasi_0139	6227.5	6949.34	5505.65	0.792256	-0.335961	0.000622794	0.00331036	Translation initiation factor IF-2
Aasi_0013	5781.19	6539.45	5022.93	0.768096	-0.380641	0.000426748	0.00239194	Polyribonucleotide nucleotidyltransferase
Aasi_0170	5461.56	6419.22	4503.91	0.701628	-0.511221	0.0257268	0.0739647	DNA-directed RNA polymerase subunit alpha
Aasi_0536	5034.19	6534.7	3533.68	0.540756	-0.886949	3.95643e-11	6.35889e-10	hypothetical protein
Aasi_0264	4967.3	5566.4	4368.21	0.784745	-0.349703	0.000648452	0.00336589	transcription termination factor Rho
Aasi_1414	4075.9	1698.5	6453.3	3.79942	1.92578	7.20603e-92	9.61284e-89	Tc-like toxin
Aasi_1435	3998.17	4364.75	3631.6	0.832031	-0.265291	0.0329784	0.0899657	Ankyrin repeats ,proteins containing a U-box domain
Aasi_0171	3965.99	4598.07	3333.92	0.725069	-0.46381	0.0366935	0.096929	30S ribosomal protein S4
Aasi_0187	3911.98	4297.96	3525.99	0.820387	-0.285623	0.0258981	0.074297	50S ribosomal protein L14
Aasi_0049	3891.8	4196.82	3586.79	0.854644	-0.226605	0.0312714	0.0854838	Elongation factor Ts
Aasi_0069	3854.13	4457.51	3250.75	0.729275	-0.455465	0.00724633	0.0260555	ATP/ADP translocase
Aasi_0169	3779.81	4600.97	2958.65	0.643049	-0.636998	1.14862e-06	1.10234e-05	50S ribosomal protein L17
Aasi_0153	3716.08	4226.1	3206.05	0.758631	-0.39853	7.06421e-05	0.000483264	Rne/Rng family ribonuclease
Aasi_0705	3680.83	1719.89	5641.77	3.28032	1.71384	7.85335e-74	2.61909e-71	hypothetical protein
Aasi_0176	3636.99	3997.07	3276.92	0.819829	-0.286604	0.0206936	0.0617569	methionine aminopeptidase
Aasi_0806	3541.62	3817.85	3265.38	0.855292	-0.225512	0.0194213	0.0586154	Protein translocase subunit SecA
Aasi_1109	3353.78	3901	2806.55	0.719442	-0.475049	2.31249e-06	2.14227e-05	hypothetical protein
Aasi_0828	3330.4	3600.88	3059.92	0.849771	-0.234855	0.0184067	0.0563178	DNA gyrase subunit A
Aasi_0535	3138.1	4132.27	2143.94	0.518829	-0.94667	2.42818e-12	4.56225e-11	hypothetical protein
Aasi_0232	3096.27	3636	2556.54	0.703119	-0.50816	3.5441e-07	3.66498e-06	ATP-dependent zinc metalloprotease FtsH
Aasi_0281	3011.39	1299.86	4722.93	3.63341	1.86133	8.47234e-83	3.76737e-80	predicted lipoprotein
Aasi_1916	2930.1	3592.24	2267.97	0.631351	-0.663485	2.1653e-11	3.57815e-10	RNA helicasecandidate genes for horizontal gene transfer
Aasi_0172	2905.07	3333.31	2476.84	0.743058	-0.428453	0.0155994	0.0496649	30S ribosomal protein S11
Aasi_0465	2872.15	2448.78	3295.52	1.34578	0.42844	7.11138e-06	6.20038e-05	ATP-dependent Clp protease ATP-binding subunit
Aasi_0895	2770.37	1972.73	3568.02	1.80867	0.854929	4.13035e-11	6.48221e-10	proteins containing tetratrico peptide repeats (TPR) or SEL1 repeats
Aasi_1207	2723.53	3001.98	2445.08	0.814489	-0.296034	0.0117259	0.0389114	hypothetical protein
Aasi_1495	2679.3	2938.31	2420.29	0.8237	-0.279809	0.0229535	0.0671491	50S ribosomal protein L22
Aasi_0436	2671.16	3222.53	2119.79	0.657805	-0.604268	4.66303e-10	6.8357e-09	Isoleucine--tRNA ligase
Aasi_0226	2655.54	2928.6	2382.48	0.813522	-0.297746	0.00505633	0.0194385	hypothetical protein
Aasi_1392	2640.49	2283.25	2997.72	1.31292	0.392779	0.00489591	0.0190669	hypothetical protein
Aasi_0559	2556.39	2917.51	2195.27	0.752446	-0.410339	5.30699e-05	0.000376571	Threonine--tRNA ligase
Aasi_1397	2450.81	2629.48	2272.15	0.864106	-0.210719	0.0300195	0.0832558	50S ribosomal protein L7/L12
Aasi_0730	2435.22	2845.46	2024.98	0.711653	-0.490753	1.71849e-06	1.61441e-05	Translation elongation factor TypA/BipA
Aasi_1181	2417.86	2678.53	2157.2	0.805367	-0.312282	0.00693396	0.0252729	hypothetical protein
Aasi_0501	2403.97	2123.59	2684.35	1.26406	0.33807	0.000746994	0.00376034	Ankyrin repeats
Aasi_1487	2403.86	2793.71	2014.01	0.720907	-0.472115	0.000268918	0.00159332	hypothetical protein
Aasi_1417	2354.27	1145.2	3563.35	3.11156	1.63764	2.08675e-60	3.09302e-58	Tc-like toxin
Aasi_0650	2331.97	2723.83	1940.11	0.712273	-0.489497	1.57592e-06	1.49098e-05	DNA polymerase III subunit alpha
Aasi_1878	2327.69	2091.98	2563.41	1.22536	0.2932	0.00111051	0.00519794	Ankyrin repeats
Aasi_0472	2274.62	1953.81	2595.43	1.32839	0.409683	7.38163e-05	0.000499853	tetratrico peptide repeats (TPR) or SEL1 repeats, Ankyrin repeats
Aasi_1944	2190.77	1024.95	3356.59	3.27488	1.71144	6.65165e-68	1.77466e-65	hypothetical protein
Aasi_0039	2186.23	2404.88	1967.58	0.818161	-0.289543	0.00521145	0.01992	hypothetical protein
Aasi_0346	2168.11	845.128	3491.09	4.13085	2.04644	1.99694e-91	1.33196e-88	ISCaa11
Aasi_0178	2139.85	2414.92	1864.78	0.772194	-0.372964	0.0102763	0.0349708	50S ribosomal protein L15
Aasi_1632	2129.8	2388.61	1870.99	0.783296	-0.352371	0.0144115	0.0465496	hypothetical protein
Aasi_1074	2095.45	881.014	3309.88	3.7569	1.90954	1.3853e-63	2.63999e-61	T6SSiv gene phage tail sheath
Aasi_1401	2092.68	2268.32	1917.05	0.84514	-0.242737	0.0209707	0.0623049	transcription antitermination protein NusG
Aasi_1443	2083.65	1851.14	2316.16	1.25121	0.323324	0.00135106	0.00608888	Ankyrin repeats,proteins containing a U-box domain,putative serine/threonine protein kinase
Aasi_0925	2068.73	1896.03	2241.42	1.18217	0.241434	0.0101549	0.034735	ATP synthase subunit beta
Aasi_0435	2050.94	2405.01	1696.86	0.705553	-0.503173	2.04858e-06	1.91105e-05	Dihydrolipoyl dehydrogenase
Aasi_1634	2031.84	1539.37	2524.31	1.63983	0.71355	1.91889e-13	3.70985e-12	hypothetical protein
Aasi_0578	1951.14	2294.13	1608.15	0.700987	-0.51254	5.26051e-07	5.39809e-06	Alanine--tRNA ligase
Aasi_1144	1949.46	2174.44	1724.48	0.793069	-0.334482	0.034835	0.0938786	Ankyrin repeats
Aasi_0283	1949.41	2251.29	1647.54	0.731818	-0.450443	1.84607e-05	0.000147465	PlsC domain-containing protein
Aasi_0126	1936.04	2158.88	1713.2	0.79356	-0.333589	0.00156643	0.00694227	ribosomal protein S7
Aasi_0470	1927.61	2161.52	1693.69	0.783563	-0.351878	0.000988732	0.00472748	Lon protease
Aasi_0825	1912.22	1759.39	2065.06	1.17374	0.231112	0.0307273	0.0849013	DNA topoisomerase (ATP-hydrolyzing)
Aasi_0562	1907.59	2145.11	1670.08	0.77855	-0.361137	0.000642564	0.00335195	50S ribosomal protein L20
Aasi_1429	1886.52	884.092	2888.95	3.2677	1.70827	6.34e-58	7.04796e-56	hypothetical protein
Aasi_1254	1847.6	1574.6	2120.6	1.34676	0.429494	4.09248e-05	0.000308439	hypothetical protein
Aasi_0939	1791.11	1584.34	1997.88	1.26102	0.33459	0.000717128	0.00363745	candidate genes for horizontal gene transfer,transport protein
Aasi_0614	1772.04	2000.71	1543.38	0.771414	-0.374423	0.000431021	0.00240578	tRNA-2-methylthio-N(6)-dimethylallyladenosine synthase
Aasi_0646	1759.45	1568.39	1950.51	1.24364	0.314569	0.00295953	0.0124543	hypothetical protein
Aasi_0648	1745.29	1568.04	1922.53	1.22607	0.294041	0.0022538	0.0096986	DNA topoisomerase (ATP-hydrolyzing)
Aasi_0325	1728.04	1888.09	1567.99	0.830464	-0.268011	0.0179238	0.0552203	hypothetical protein
Aasi_1290	1714.2	1457.94	1970.46	1.35154	0.434599	3.56681e-05	0.000275036	proteins containing tetratrico peptide repeats (TPR) or SEL1 repeats, Ankyrin repeats
Aasi_1773	1688.3	1868.11	1508.49	0.807491	-0.308481	0.00282609	0.0119683	Signal recognition particle protein
Aasi_1319	1682.65	1855.47	1509.82	0.813714	-0.297406	0.00879158	0.0307821	Ribonuclease R
Aasi_0557	1673.77	817.167	2530.37	3.09652	1.63065	1.30376e-54	1.08701e-52	T6SSiv gene: phage baseplate protein (core component)
Aasi_0102	1661.52	1893.93	1429.1	0.754567	-0.406279	7.28667e-05	0.000495939	Phenylalanine--tRNA ligase beta subunit
Aasi_1256	1658.15	1930.6	1385.69	0.717754	-0.478439	3.27235e-06	2.94953e-05	Valine--tRNA ligase
Aasi_0151	1625.38	1799.46	1451.29	0.806515	-0.310227	0.00461286	0.0180987	transport protein
Aasi_0495	1602.65	1338.9	1866.4	1.39399	0.479217	4.96945e-05	0.000356411	proteins containing tetratrico peptide repeats (TPR) or SEL1 repeats
Aasi_0084	1599.53	1728.13	1470.94	0.851177	-0.232469	0.0339306	0.0919988	transport protein
Aasi_1366	1591.65	902.41	2280.9	2.52756	1.33775	3.02425e-38	1.75407e-36	hypothetical protein
Aasi_1480	1586.66	1873.82	1299.49	0.693495	-0.528043	7.16179e-07	7.07691e-06	hypothetical protein
Aasi_0331	1576.29	1777.25	1375.32	0.773843	-0.369888	0.000951191	0.00456435	DNA polymerase III subunit gamma/tau
Aasi_0948	1574.28	1945.73	1202.82	0.618185	-0.69389	1.78227e-11	3.00956e-10	Replicative DNA helicase
Aasi_1513	1562.35	1431.48	1693.23	1.18285	0.242272	0.0183262	0.0562003	FGE-sulfatase domain-containing protein
Aasi_0570	1562.32	1724.01	1400.64	0.812428	-0.299687	0.00398991	0.0161289	50S ribosomal protein L28
Aasi_1242	1560.13	1844.71	1275.54	0.691459	-0.532284	2.2362e-07	2.40572e-06	Lysine--tRNA ligase
Aasi_0127	1541.88	1758.37	1325.39	0.753762	-0.40782	0.000116329	0.000746073	30S ribosomal protein S12
Aasi_0772	1538.37	1680.18	1396.56	0.831199	-0.266735	0.0119038	0.039306	hypothetical protein
Aasi_1024	1530.07	1787.61	1272.52	0.711857	-0.49034	6.32502e-06	5.5878e-05	transport protein
Aasi_0289	1521	1806.65	1235.35	0.683779	-0.548397	5.38996e-07	5.48871e-06	Multifunctional fusion protein
Aasi_1453	1519.41	1337.24	1701.58	1.27246	0.34762	0.000827794	0.00412044	hypothetical protein
Aasi_1616	1509.18	1793.32	1225.04	0.683117	-0.549795	1.58541e-07	1.74789e-06	Probable dual-specificity RNA methyltransferase RlmN
Aasi_1194	1500.83	1693.19	1308.46	0.772779	-0.371872	0.000622864	0.00331036	transport protein
Aasi_0275	1493.34	1647.93	1338.75	0.81238	-0.299774	0.0080337	0.0285785	Serine hydroxymethyltransferase
Aasi_1180	1486.18	1650.01	1322.35	0.801418	-0.319373	0.00314661	0.0129818	ATP-dependent Clp protease proteolytic subunit
Aasi_0401	1480.42	1763.49	1197.36	0.678973	-0.558573	7.02189e-08	8.28956e-07
gltX	1476.91	1723.81	1230.01	0.713542	-0.486931	3.52765e-06	3.15831e-05
Aasi_0423	1454.02	1716.48	1191.57	0.694194	-0.52659	3.02897e-07	3.15676e-06
Aasi_1917	1452.19	1715.41	1188.96	0.693108	-0.528848	6.3858e-07	6.40501e-06
Aasi_0223	1449.13	1646.56	1251.7	0.760188	-0.395573	0.000391415	0.00222191
Aasi_0765	1448.06	1651.23	1244.89	0.753916	-0.407524	0.0049315	0.0191239	hypothetical protein
leuS	1446.31	1689.43	1203.19	0.712188	-0.489671	2.64086e-06	2.41295e-05
Aasi_0563	1443.76	1264.12	1623.41	1.28422	0.360897	0.00104005	0.00493748	T6SSiv gene
Aasi_0478	1441.58	667.418	2215.73	3.31986	1.73112	3.01631e-58	3.65796e-56	SpoT homologue: contains ppGpp synthetase and hydrolase domains
Aasi_0590	1440.83	1580.37	1301.3	0.82342	-0.2803	0.0102318	0.0349086
Aasi_1093	1438.5	1318.15	1558.85	1.1826	0.241962	0.030945	0.0852905	hypothetical protein, Stress-induced bacterial acidophilic repeat motif
Aasi_0043	1435.41	864.306	2006.51	2.32153	1.21508	2.30078e-31	9.90077e-30	Ankyrin repeats
Aasi_1346	1429.7	699.632	2159.77	3.087	1.62621	6.07946e-52	4.77059e-50	hypothetical protein
Aasi_0725	1429.68	1126.57	1732.8	1.53812	0.621171	6.34863e-10	9.20551e-09	leucine-rich repeats
Aasi_0451	1402.59	1184.86	1620.32	1.36752	0.451563	0.000261908	0.0015624	proteins containing a U-box domain
Aasi_0152	1398.66	1585.62	1211.7	0.764184	-0.388008	0.0113017	0.0375971	transport protein
Aasi_1524	1368.37	1518.88	1217.86	0.801814	-0.318661	0.00304198	0.0126813
Aasi_1926	1341.95	1533.95	1149.95	0.749666	-0.41568	7.02599e-05	0.000483127
Aasi_0303	1336.79	1068.23	1605.34	1.5028	0.587654	4.27175e-05	0.000318353	Signal peptidase I
Aasi_0600	1333.51	1190.53	1476.49	1.24019	0.310562	0.00194641	0.00851316	Peptidylprolyl isomerase
Aasi_0929	1327.98	1486.85	1169.1	0.786294	-0.346859	0.00119097	0.00555507
Aasi_1304	1326.88	915.3	1738.46	1.89933	0.925494	3.16956e-18	8.80872e-17	proteins containing tetratrico peptide repeats (TPR) or SEL1 repeats
Aasi_0474	1323.54	1586.34	1060.73	0.66867	-0.580634	9.74348e-05	0.000640376
Aasi_0237	1323.26	1452.14	1194.38	0.822497	-0.281918	0.0127462	0.0417713
Aasi_0249	1299.28	1467.09	1131.47	0.771235	-0.374758	0.00105668	0.0049986
Aasi_0930	1299.24	1484.96	1113.52	0.749864	-0.415298	0.00490251	0.0190669	50S ribosomal protein L19
Aasi_0927	1287.65	1074.89	1500.42	1.39589	0.481186	6.96354e-06	6.11143e-05	candidate genes for horizontal gene transfer,transport protein
Aasi_0386	1284.39	1486.5	1082.29	0.728077	-0.457838	1.54058e-05	0.000125313
Aasi_1444	1277.38	980.294	1574.48	1.60613	0.683585	1.69293e-10	2.56633e-09	candidate genes for horizontal gene transfer,transport protein
aspS	1273.55	1458.99	1088.12	0.745804	-0.423132	0.00011821	0.000754506
prfA	1264.56	1391.21	1137.9	0.817925	-0.28996	0.00622501	0.0230032
Aasi_0429	1260.46	1122.04	1398.89	1.24674	0.318159	0.00422532	0.0167755	proteins containing tetratrico peptide repeats (TPR) or SEL1 repeats
Aasi_0944	1256.58	590.397	1922.76	3.25672	1.70342	8.28572e-55	7.36876e-53	Ankyrin repeats
Aasi_0780	1252.52	1359.72	1145.31	0.842314	-0.247569	0.03125	0.0854838
Aasi_1079	1252.2	710.081	1794.32	2.52692	1.33738	3.85258e-35	1.77219e-33	T6SSiv gene
Aasi_0656	1245.55	1075.93	1415.17	1.3153	0.395391	0.000183402	0.00112228
Aasi_0651	1239.45	1396.24	1082.65	0.775405	-0.366978	0.0010144	0.00483288
Aasi_0361	1234.62	1506.38	962.853	0.639183	-0.645698	4.42166e-09	6.08093e-08
Aasi_1422	1232.23	1415.22	1049.25	0.741403	-0.43167	7.59532e-05	0.000511725
Aasi_0459	1231.12	1070.69	1391.55	1.29967	0.37815	0.000536168	0.00288407
Aasi_0324	1220.77	1449.93	991.608	0.683902	-0.548139	2.0034e-07	2.17279e-06
Aasi_0403	1220.22	1101.84	1338.6	1.21488	0.280813	0.00698789	0.0254001	ISCaa8
Aasi_0818	1210.1	1340.94	1079.26	0.804859	-0.313193	0.00297006	0.0124593
Aasi_0393	1208.62	905.617	1511.62	1.66916	0.739124	6.74832e-12	1.23319e-10	Ankyrin repeats ,proteins containing a U-box domain
Aasi_1794	1198.94	1428.25	969.63	0.678892	-0.558745	5.79866e-07	5.86016e-06
Aasi_1083	1196.2	547.164	1845.23	3.37235	1.75376	1.67433e-56	1.71812e-54	T6SSiv gene
Aasi_1048	1188.82	970.472	1407.16	1.44998	0.536033	8.36483e-07	8.20492e-06	Peptide chain release factor 2
Aasi_1137	1187.11	907.144	1467.07	1.61724	0.693536	0.00230777	0.00986722	hypothetical protein, Stress-induced bacterial acidophilic repeat motif
Aasi_1424	1187.06	1311.4	1062.72	0.810368	-0.30335	0.00436395	0.0172745
Aasi_0738	1177.27	922.941	1431.6	1.55112	0.633315	1.52214e-09	2.1374e-08	Ankyrin repeats
Aasi_0166	1174.05	1413.42	934.677	0.661288	-0.596649	0.000127745	0.000807642
Aasi_0716	1172.85	1308.75	1036.94	0.792313	-0.335858	0.00143633	0.00642975
Aasi_1049	1154.45	1291.65	1017.26	0.78756	-0.344538	0.0018062	0.00795205
Aasi_0029	1133	1263.34	1002.67	0.793668	-0.333393	0.00309896	0.0128786	proteins containing tetratrico peptide repeats (TPR) or SEL1 repeats
Aasi_0468	1127.84	1210.36	1045.32	0.863644	-0.211491	0.0252267	0.0728936
Aasi_0597	1113.85	1251.85	975.85	0.779525	-0.359333	0.00217002	0.00942932
Aasi_1605	1113.57	1272.88	954.267	0.749694	-0.415627	0.000181558	0.00111612
Aasi_0475	1106.2	1282.08	930.326	0.725637	-0.462681	4.81995e-05	0.000347557
Aasi_0428	1105.2	1223.98	986.432	0.805923	-0.311285	0.017032	0.05321
asnC	1103.06	1191.19	1014.94	0.852037	-0.231012	0.0331183	0.090163
Aasi_0379	1102.03	964.38	1239.68	1.28546	0.362289	0.000376709	0.00214756	proteins containing a U-box domain
Aasi_0839	1101.67	866.361	1336.98	1.54322	0.625939	1.41646e-08	1.85251e-07	candidate genes for horizontal gene transfer,transport protein
Aasi_0690	1100.55	1289.48	911.625	0.706973	-0.500274	1.24175e-05	0.000104182
Aasi_0040	1099.74	813.725	1385.76	1.70298	0.768064	2.17264e-11	3.57815e-10	candidate genes for horizontal gene transfer, transport protein
Aasi_0044	1096	648.087	1543.91	2.38225	1.25233	6.17057e-29	2.57235e-27	G domain-containing protein
Aasi_0505	1073.44	1219.16	927.73	0.760958	-0.39411	0.000282022	0.00164975	transport protein
Aasi_0955	1069.17	658.423	1479.92	2.24768	1.16844	4.67084e-26	1.68403e-24	proteins containing tetratrico peptide repeats (TPR) or SEL1 repeats
Aasi_0524	1056.58	1170.69	942.469	0.805052	-0.312847	0.00188455	0.00826968
Aasi_1633	1043.74	1133.68	953.797	0.841327	-0.249261	0.0179905	0.0552981
Aasi_1080	1042.04	469.624	1614.45	3.43776	1.78147	1.32271e-55	1.26035e-53	T6SSiv gene: VgrG-like protein (core component)
Aasi_0544	1040.91	905.696	1176.11	1.29858	0.376931	0.000401707	0.00227066	proteins containing tetratrico peptide repeats (TPR) or SEL1 repeats
gatB	1024.68	1194.05	855.315	0.716312	-0.48134	2.29586e-05	0.000181223
ruvB	1022.57	1179.71	865.428	0.733591	-0.446953	0.000126795	0.000805451
Aasi_0355	1017.84	705.177	1330.49	1.88675	0.915906	5.4436e-16	1.29674e-14	candidate genes for horizontal gene transfer,transport protein
Aasi_1277	1008.77	1208.5	809.044	0.669461	-0.578929	1.29796e-07	1.46735e-06
Aasi_0353	993.7	1200.89	786.507	0.654934	-0.610577	2.29417e-08	2.91468e-07
Aasi_1164	991.07	1154.56	827.583	0.716797	-0.480363	1.35967e-05	0.000112659
Aasi_0402	967.85	1117	818.697	0.732941	-0.448232	2.86323e-05	0.000223366
Aasi_1009	957.946	632.54	1283.35	2.02889	1.02069	8.47048e-20	2.5681e-18
Aasi_1128	952.715	840.387	1065.04	1.26732	0.341786	0.00132	0.00598938
Aasi_0849	949.203	701.318	1197.09	1.70691	0.771389	8.34043e-12	1.50353e-10
Aasi_1767	945.279	805.369	1085.19	1.34744	0.430224	0.000150834	0.000944662
Aasi_1354	938.864	793.037	1084.69	1.36777	0.451824	0.000283203	0.00164975
Aasi_0622	938.755	1058.73	818.777	0.773356	-0.370795	0.001298	0.0059503
Aasi_1170	932.965	1038.14	827.784	0.797369	-0.326681	0.00561009	0.021261
Aasi_1806	929.972	387.151	1472.79	3.80419	1.92759	1.88126e-61	3.137e-59	T6SSiv gene
Aasi_1033	928.383	1060.96	795.805	0.750079	-0.414886	0.000320691	0.00186001
Aasi_0619	927.079	1052.37	801.788	0.761889	-0.392348	0.000421772	0.00237403
Aasi_0966	922.88	397.96	1447.8	3.63805	1.86317	7.86871e-29	3.18086e-27
Aasi_1823	919.943	806.138	1033.75	1.28235	0.358784	0.0046106	0.0180987
trmD	916.241	1061.2	771.283	0.726804	-0.460362	5.9308e-05	0.000414224
Aasi_0541	915.741	485.087	1346.39	2.77557	1.47279	8.6328e-37	4.42929e-35
Aasi_1427	912.45	1094.96	729.944	0.666642	-0.585016	0.000270202	0.00159332
Aasi_0377	911.767	465.654	1357.88	2.91607	1.54402	2.03922e-39	1.23651e-37
Aasi_0727	906.997	673.822	1140.17	1.6921	0.758811	1.04016e-08	1.37384e-07
Aasi_0548	898.47	1013.04	783.895	0.773801	-0.369965	0.000804098	0.00403258	hypothetical protein
Aasi_1018	891.201	367.526	1414.88	3.84973	1.94476	4.96595e-45	3.68032e-43
Aasi_0892	886.231	756.646	1015.82	1.34253	0.424949	0.000100577	0.000657697
Aasi_1452	884.737	469.656	1299.82	2.7676	1.46863	1.82004e-37	1.01164e-35
Aasi_0799	874.677	992.695	756.66	0.762228	-0.391705	0.000478913	0.00262909
Aasi_1353	871.376	947.416	795.335	0.839478	-0.252435	0.0311689	0.0854838
Aasi_0114	871.288	781.749	960.826	1.22907	0.29757	0.0149848	0.048101
Aasi_0697	864.064	735.136	992.991	1.35076	0.43377	0.000245194	0.00147337
Aasi_1288	864.035	777.38	950.69	1.22294	0.290355	0.0169011	0.0529252
Aasi_0781	860.974	945.005	776.942	0.822157	-0.282515	0.0340142	0.0920383
Aasi_0449	846.536	596.792	1096.28	1.83695	0.877316	3.07302e-14	6.50701e-13
Aasi_0642	840.064	920.212	759.917	0.825807	-0.276124	0.0171322	0.0532737
Aasi_0963	839.284	486.099	1192.47	2.45314	1.29463	1.19156e-14	2.64924e-13
Aasi_1862	824.375	603.903	1044.85	1.73016	0.790905	6.44991e-09	8.69109e-08
Aasi_1253	816.481	439.456	1193.51	2.71587	1.44141	9.96906e-35	4.43291e-33
Aasi_0561	815.58	922.49	708.67	0.768214	-0.380421	0.0127977	0.0417713
Aasi_0099	812.904	633.311	992.497	1.56715	0.648148	2.27267e-08	2.91468e-07
hisS	810.649	921.514	699.784	0.759386	-0.397096	0.000701712	0.00358653
Aasi_0624	808.549	927.753	689.344	0.743025	-0.428517	0.000262352	0.0015624
Aasi_0351	808.065	876.844	739.286	0.843121	-0.246188	0.0270457	0.0764384
Aasi_0057	804.756	707.457	902.056	1.27507	0.350575	0.00148517	0.00660407
Aasi_0717	800.463	526.211	1074.71	2.04236	1.03024	2.25766e-19	6.54721e-18	proteins containing tetratrico peptide repeats (TPR) or SEL1 repeats
Aasi_1151	794.047	714.591	873.503	1.22238	0.289696	0.00977163	0.0337434
Aasi_0380	792.325	638.448	946.201	1.48203	0.567578	1.20333e-06	1.1466e-05
Aasi_0284	791.785	873.187	710.382	0.813551	-0.297695	0.0110798	0.0370438
Aasi_0917	784.033	676.735	891.331	1.31711	0.397371	0.000838099	0.00414572
Aasi_0969	783.903	292.222	1275.58	4.36511	2.12602	9.30697e-67	2.06925e-64
Aasi_1071	779.958	509.216	1050.7	2.06337	1.045	6.82015e-19	1.93576e-17
Aasi_0573	775.139	839.589	710.688	0.846471	-0.240467	0.033529	0.091095
Aasi_0137	771.16	877.058	665.262	0.758515	-0.39875	0.000900082	0.0043982
Aasi_0240	757.584	924.02	591.149	0.639757	-0.644403	5.44548e-08	6.48596e-07
lpxD	753.822	864.684	642.96	0.743578	-0.427445	0.000169432	0.00105127
Aasi_0712	748.66	857.624	639.695	0.745893	-0.42296	0.000735789	0.00371796
rpmF	747.256	853.072	641.441	0.751919	-0.411351	0.000884012	0.00433556
Aasi_0058	746.204	882.612	609.796	0.690899	-0.533454	1.4909e-05	0.000122016
Aasi_0115	742.599	635.47	849.728	1.33716	0.419176	0.000438207	0.0024357
Aasi_1921	739.484	818.959	660.008	0.805911	-0.311307	0.00688296	0.0252249
Aasi_1196	738.13	818.202	658.058	0.804273	-0.314243	0.00997612	0.0342112
Aasi_1208	723.493	808.775	638.21	0.789107	-0.341706	0.0268284	0.0759854
Aasi_0359	720.562	335.034	1106.09	3.30142	1.72309	1.68483e-43	1.12378e-41
Aasi_1481	716.698	621.209	812.187	1.30743	0.386733	0.0006964	0.00358223
Aasi_1628	716.234	780.276	652.192	0.835848	-0.258688	0.0194158	0.0586154
Aasi_0453	713.317	274.481	1152.15	4.19757	2.06956	1.97181e-58	2.6304e-56
Aasi_1689	711.453	796.607	626.299	0.786207	-0.347018	0.0038745	0.01571
dnaA	707.813	823.196	592.43	0.719671	-0.474591	4.72203e-05	0.000342477
Aasi_0708	704.978	781.126	628.83	0.805031	-0.312884	0.0110195	0.0369346
Aasi_0009	704.739	789.684	619.794	0.784863	-0.349488	0.00222967	0.0096258
Aasi_1039	704.449	610.838	798.059	1.3065	0.385707	0.00126172	0.005824
Aasi_0241	702.229	785.181	619.277	0.788706	-0.34244	0.00776152	0.0276841
Aasi_1730	700.462	800.232	600.692	0.750647	-0.413794	0.0058906	0.0220114
Aasi_0617	697.143	640.976	753.31	1.17525	0.232973	0.0354222	0.094886
Aasi_0899	696.646	474.855	918.438	1.93414	0.951696	1.26174e-14	2.75928e-13
Aasi_0446	694.686	587.614	801.758	1.36443	0.448297	0.000240805	0.00145355
Aasi_1005	689.399	777.93	600.868	0.772394	-0.372591	0.00503797	0.0194239
Aasi_1323	688.821	476.172	901.469	1.89316	0.920794	1.5452e-13	3.07657e-12
Aasi_0945	682.249	577.508	786.989	1.36273	0.446502	0.00130497	0.00596176
Aasi_0287	681.085	738.051	624.119	0.845631	-0.241899	0.0256358	0.0738622
Aasi_0370	679.025	760.236	597.813	0.786352	-0.346753	0.0037135	0.0151031
Aasi_0713	669.387	741.708	597.066	0.804987	-0.312962	0.00921279	0.0320884
Aasi_1328	666.787	359.85	973.724	2.70592	1.43612	4.55913e-23	1.52047e-21	hypothetical protein
Aasi_0030	665.793	748.034	583.552	0.780115	-0.358241	0.003153	0.0129818
Aasi_0494	662.858	476.169	849.546	1.78413	0.835218	1.61409e-11	2.7605e-10
Aasi_0592	659.122	308.364	1009.88	3.27495	1.71147	3.02645e-42	1.92251e-40	G domain-containing protein
Aasi_1031	656.167	744.48	567.854	0.762752	-0.390714	0.000921342	0.00446935
Aasi_1436	654.075	598.041	710.108	1.18739	0.247794	0.0358408	0.0953835
Aasi_0101	653.072	757.156	548.989	0.725068	-0.463813	0.000111389	0.000717838
Aasi_1421	652.01	760.047	543.973	0.715709	-0.482555	0.000135602	0.000853272
Aasi_0427	647.092	713.144	581.04	0.814758	-0.295556	0.0355571	0.0950564
Aasi_0422	638.709	733.391	544.026	0.741795	-0.430907	0.00119833	0.00555697
Aasi_0321	637.735	712.448	563.022	0.790265	-0.339591	0.00611676	0.0227291
Aasi_0025	633.414	740.657	526.171	0.710411	-0.493274	1.66153e-05	0.000134332
Aasi_0368	623.91	715.793	532.027	0.743269	-0.428044	0.000938845	0.00453775
Aasi_0288	620.859	732.279	509.44	0.695691	-0.523482	1.38102e-05	0.000113721
Aasi_0950	619.717	453.21	786.223	1.73479	0.794758	2.56921e-10	3.80815e-09
Aasi_0556	617.829	351.284	884.375	2.51755	1.33202	2.74324e-26	1.01652e-24	T6SSiv gene
Aasi_0076	615.106	723.116	507.096	0.701265	-0.511969	6.30436e-05	0.000438021
Aasi_1183	614.372	466.362	762.382	1.63474	0.709064	6.79186e-09	9.06033e-08
Aasi_0037	611.582	547.096	676.067	1.23574	0.305373	0.00658922	0.0242149
Aasi_1076	606.174	398.81	813.539	2.03991	1.02851	8.99054e-17	2.30453e-15	T6SSiv gene
Aasi_0871	605.984	475.752	736.216	1.54748	0.629919	1.02362e-06	9.89495e-06
Aasi_0860	605.755	274.502	937.008	3.41349	1.77125	9.37547e-44	6.58256e-42
Aasi_0371	601.328	684.988	517.668	0.755733	-0.404051	0.00217754	0.0094313
Aasi_1578	595.625	323.126	868.124	2.68664	1.4258	2.50154e-28	9.53443e-27
Aasi_0018	583.109	650.26	515.958	0.793465	-0.333762	0.00978914	0.0337434
Aasi_0203	578.657	648.598	508.716	0.784332	-0.350464	0.0058659	0.0220114
Aasi_0212	578.386	653.057	503.716	0.771321	-0.374598	0.00588361	0.0220114
Aasi_1065	575.357	394.828	755.886	1.91447	0.936945	1.40253e-13	2.8348e-12
Aasi_0661	574.153	639.531	508.775	0.795543	-0.329987	0.0086874	0.0304973
Aasi_0509	571.181	662.838	479.523	0.72344	-0.467055	0.000102602	0.000664421
dapD	568.346	620.404	516.288	0.83218	-0.265032	0.0200133	0.0599948
Aasi_0083	568.072	632.614	503.529	0.79595	-0.32925	0.00724285	0.0260555
Aasi_0496	567.769	632.622	502.917	0.794972	-0.331024	0.0125532	0.0412461
Aasi_1918	565.055	389.748	740.362	1.89959	0.925689	1.37879e-11	2.45242e-10
Aasi_0671	564.471	483.309	645.634	1.33586	0.41777	0.000486517	0.00265989
Aasi_0534	563.877	663.083	464.671	0.700772	-0.512982	1.82377e-05	0.000146561
Aasi_1326	561.974	620.189	503.758	0.812265	-0.299977	0.0264721	0.0753257
Aasi_0813	561.928	628.087	495.769	0.789332	-0.341296	0.00951003	0.0329516
Aasi_1077	560.824	324.694	796.954	2.45448	1.29542	3.47472e-15	7.99184e-14	T6SSiv gene
Aasi_1631	557.594	621.944	493.244	0.793068	-0.334483	0.0164804	0.0519735
Aasi_0129	554.523	296.928	812.118	2.73507	1.45158	2.02556e-28	7.94736e-27
Aasi_1047	551.018	411.791	690.245	1.67621	0.745199	7.7859e-10	1.10494e-08
Aasi_1441	541.764	471.398	612.129	1.29854	0.376889	0.00984194	0.033838
Aasi_0602	540.638	593.24	488.037	0.822663	-0.281626	0.0349226	0.093925
Aasi_0506	540.264	599.486	481.042	0.802425	-0.317562	0.0171283	0.0532737
Aasi_1365	539.302	609.068	469.536	0.77091	-0.375366	0.00294837	0.0124466
Aasi_0815	538.358	597.733	478.983	0.801333	-0.319526	0.00742994	0.0266439
Aasi_0608	537.269	440.932	633.605	1.43697	0.523027	4.72382e-05	0.000342477
Aasi_0318	535.948	395.933	675.962	1.70726	0.771686	6.70395e-07	6.67394e-06
Aasi_1369	532.106	584.768	479.445	0.819889	-0.286499	0.0216839	0.0638549
Aasi_1338	531.693	605.695	457.69	0.755646	-0.404218	0.00298964	0.0125021
Aasi_1949	530.59	337.116	724.063	2.14781	1.10287	6.58393e-17	1.72215e-15
Aasi_0077	529.304	607.06	451.548	0.743828	-0.426959	0.00119971	0.00555697
Aasi_0231	526.765	627.587	425.943	0.678701	-0.559153	2.42454e-05	0.000190255
Aasi_0205	523.587	584.877	462.298	0.790418	-0.339312	0.0143895	0.0465496
Aasi_0026	522.727	644.622	400.832	0.621809	-0.685457	3.73423e-08	4.65558e-07
Aasi_1655	519.152	465.876	572.428	1.22871	0.297148	0.0209413	0.0623049
Aasi_0242	518.117	562.734	473.499	0.841426	-0.249092	0.0361687	0.0959225
Aasi_1030	514.325	565.887	462.762	0.817765	-0.290243	0.0266409	0.0756147
Aasi_1014	512.824	467.434	558.214	1.19421	0.256057	0.0341291	0.0921623
Aasi_1630	508.32	424.866	591.774	1.39285	0.478038	0.000153727	0.00095828
Aasi_0424	506.963	556.705	457.221	0.821299	-0.28402	0.0310162	0.0853105
Aasi_0869	506.238	559.33	453.146	0.810159	-0.303724	0.0214999	0.0634532
Aasi_0987	503.497	575.916	431.079	0.74851	-0.417907	0.000910157	0.0044312
Aasi_0995	503.357	551.528	455.186	0.825318	-0.276977	0.0251843	0.0728936
Aasi_0913	501.791	447.842	555.74	1.24093	0.311419	0.0174621	0.0540475
Aasi_0473	500.237	563.535	436.939	0.775353	-0.367075	0.00749939	0.0268209
Aasi_0924	489.483	570.891	408.075	0.714804	-0.48438	0.000339113	0.0019499
Aasi_1201	489.097	545.578	432.616	0.792949	-0.3347	0.0118702	0.0392923
Aasi_1507	486.072	528.984	443.16	0.837756	-0.255398	0.0271116	0.0764569
Aasi_0946	485.31	587.295	383.326	0.652698	-0.615514	2.82293e-06	2.56176e-05
Aasi_0715	482.48	549.994	414.966	0.754492	-0.406423	0.00400211	0.0161293
Aasi_0565	481.689	361.199	602.178	1.66717	0.737397	4.16236e-08	5.14129e-07	T6SSiv gene
Aasi_0714	478.729	559.157	398.301	0.712324	-0.489394	0.000698186	0.00358223
Aasi_1051	477.683	552.516	402.851	0.729122	-0.455768	0.000839088	0.00414572
Aasi_0168	477.091	354.202	599.98	1.69389	0.760341	2.51557e-09	3.4956e-08
Aasi_0295	472.825	269.914	675.735	2.50352	1.32396	9.79785e-22	3.11198e-20
Aasi_1015	471.943	411.72	532.166	1.29254	0.370212	0.00501692	0.0193988
Aasi_1050	470.436	534.733	406.139	0.759517	-0.396846	0.00402777	0.0161353
Aasi_0113	467.207	420.568	513.846	1.22179	0.288997	0.0235595	0.0687712
Aasi_1629	463.822	326.887	600.758	1.83782	0.877992	9.95723e-06	8.56964e-05
Aasi_1262	461.438	510.944	411.933	0.80622	-0.310755	0.0275494	0.0770459
Aasi_1958	457.328	513.889	400.767	0.779871	-0.358693	0.0112488	0.0375148
Aasi_0154	452.659	517.824	387.494	0.748313	-0.418287	0.00323718	0.0132466
Aasi_0045	443.992	266.941	621.043	2.32652	1.21817	1.45086e-11	2.54556e-10
Aasi_0566	441.177	369.137	513.217	1.39031	0.475411	0.000101792	0.00066239
Aasi_0655	440.231	247.507	632.955	2.55732	1.35464	6.47903e-22	2.10805e-20
Aasi_0901	438.037	274.147	601.928	2.19564	1.13464	6.6088e-16	1.54669e-14
Aasi_0621	437.391	510.539	364.243	0.713448	-0.48712	0.000628463	0.00331371
Aasi_1814	435.583	389.947	481.219	1.23406	0.303417	0.0284896	0.0795086
Aasi_0591	425.166	283.596	566.735	1.99839	0.99884	7.67131e-08	8.97678e-07
Aasi_0909	418.761	190.543	646.979	3.39545	1.7636	3.39136e-35	1.61574e-33
Aasi_0954	413.057	304.275	521.838	1.71502	0.778226	2.15421e-08	2.79001e-07
Aasi_1367	412.818	451.679	373.958	0.827929	-0.27242	0.0295574	0.0823163
Aasi_1205	412.281	475.887	348.676	0.732686	-0.448733	0.000715885	0.00363745
Aasi_0665	409.577	475.624	343.53	0.722272	-0.469386	0.000448557	0.00248288
Aasi_0021	409.256	472.608	345.905	0.731907	-0.450269	0.00127721	0.00587518
Aasi_0718	409.233	368.208	450.258	1.22283	0.290229	0.0177634	0.0548527
Aasi_1073	407.675	182.008	633.341	3.47973	1.79898	8.88658e-36	4.39063e-34	T6SSiv gene
Aasi_0900	405.934	270.358	541.511	2.00294	1.00212	1.65338e-13	3.24354e-12
Aasi_1075	395.822	170.1	621.544	3.65399	1.86947	7.41912e-37	3.95884e-35	T6SSiv gene
Aasi_0977	395.286	299.186	491.385	1.64241	0.715812	1.04906e-07	1.21691e-06
Aasi_1327	393.525	438.472	348.579	0.794985	-0.331	0.0275309	0.0770459
Aasi_1032	392.579	447.111	338.048	0.756072	-0.403404	0.00242442	0.0102999
Aasi_1901	389.768	350.665	428.871	1.22302	0.29045	0.0307401	0.0849013
Aasi_0019	387.522	441.145	333.898	0.756889	-0.401846	0.0239652	0.0698026
Aasi_1081	387.463	208.5	566.427	2.71668	1.44185	1.46933e-11	2.54556e-10	T6SSiv gene
Aasi_0022	386.575	448.292	324.857	0.724655	-0.464634	0.000473374	0.00260942
Aasi_0740	377.382	429.821	324.944	0.755998	-0.403546	0.00161673	0.00714143
Aasi_0352	375.766	420.416	331.116	0.787591	-0.344481	0.0133642	0.0434827
Aasi_1680	374.318	219.851	528.785	2.4052	1.26616	5.62941e-18	1.53258e-16
Aasi_1095	373.487	334.444	412.531	1.23349	0.302741	0.0160192	0.0506388
Aasi_0233	372.817	438.27	307.363	0.701309	-0.511879	0.000327489	0.00189121
Aasi_0073	370.835	447.652	294.018	0.6568	-0.606473	1.24064e-05	0.000104182
Aasi_0974	370.653	287.467	453.839	1.57875	0.658785	7.35901e-06	6.37462e-05
Aasi_1341	363.966	424.284	303.649	0.715675	-0.482624	0.00837269	0.0295546
Aasi_0262	361.926	309.822	414.029	1.33634	0.418289	0.00230767	0.00986722
Aasi_0662	357.704	402.847	312.56	0.775879	-0.366096	0.0105083	0.0355788
Aasi_0746	356.632	408.821	304.443	0.744686	-0.425295	0.00140553	0.00631304
Aasi_0998	353.674	425.026	282.321	0.664242	-0.590218	0.000497734	0.00271011
Aasi_1372	351.183	407.171	295.194	0.72499	-0.463968	0.00106307	0.00501109
Aasi_1292	347.606	284.462	410.751	1.44396	0.530027	0.0003592	0.00205654
Aasi_0709	336.509	382.553	290.465	0.759281	-0.397294	0.00841397	0.0296154
Aasi_1413	333.887	201.294	466.481	2.31741	1.21251	1.62731e-16	3.94696e-15
Aasi_0997	332.248	390.131	274.365	0.703263	-0.507865	0.000572015	0.00306453
Aasi_0749	328.046	361.647	294.444	0.814173	-0.296592	0.0226621	0.0664423
Aasi_0305	325.768	280.47	371.067	1.32302	0.403834	0.00603898	0.0225028
Aasi_1285	325.141	272.875	377.407	1.38307	0.467879	0.00145494	0.00649125
Aasi_1679	323.199	208.601	437.796	2.09873	1.06951	4.6122e-12	8.54539e-11
Aasi_0923	319.204	186.892	451.516	2.41591	1.27257	9.15593e-17	2.30453e-15
Aasi_1364	318.139	357.987	278.29	0.777374	-0.363319	0.0193481	0.0586154
Aasi_1143	313.098	353.066	273.13	0.773594	-0.370352	0.0358934	0.0953835
Aasi_1342	312.108	270.258	353.957	1.3097	0.389234	0.0109638	0.0368406
Aasi_0140	311.289	355.298	267.279	0.752268	-0.410681	0.00655269	0.0241472
Aasi_1559	310.121	375.107	245.136	0.65351	-0.613718	4.04687e-05	0.000306734
Aasi_1072	303.855	187.977	419.732	2.2329	1.15892	4.95526e-14	1.01697e-12	T6SSiv gene
Aasi_1835	295.061	154.832	435.29	2.81137	1.49127	2.53436e-20	7.86241e-19
Aasi_1753	294.166	175.02	413.312	2.36152	1.23972	4.06374e-15	9.18818e-14
Aasi_1099	291.851	246.704	336.998	1.366	0.449961	0.00545922	0.0207481
Aasi_1912	290.545	192.338	388.751	2.02119	1.01521	4.12594e-11	6.48221e-10
Aasi_1082	287.568	138.809	436.328	3.14337	1.65231	7.85894e-25	2.68816e-23	T6SSiv gene
Aasi_1078	280.805	162.064	399.545	2.46535	1.30179	4.7283e-14	9.85556e-13	T6SSiv gene
Aasi_1389	280.053	316.381	243.726	0.770355	-0.376404	0.0168651	0.0529252
Aasi_0553	275.056	222.093	328.02	1.47695	0.562619	0.000204571	0.00124044
Aasi_1223	274.719	224.815	324.624	1.44396	0.530033	0.00468678	0.0183348
Aasi_1245	274.093	197.212	350.975	1.77969	0.831623	2.76598e-07	2.92843e-06
Aasi_0589	272.823	192.299	353.346	1.83748	0.877729	2.57274e-08	3.23777e-07
Aasi_1182	272.337	216.896	327.777	1.51122	0.59571	9.74485e-05	0.000640376
Aasi_0729	270.697	191.106	350.288	1.83295	0.874168	4.52031e-08	5.5322e-07
Aasi_0167	261.29	183.033	339.547	1.85511	0.891507	5.89086e-09	8.01879e-08
Aasi_0369	254.895	286.997	222.794	0.776293	-0.365328	0.0157519	0.0500311
Aasi_1948	251.107	175.075	327.139	1.86856	0.90193	1.37349e-07	1.52686e-06
Aasi_1294	244.978	186.112	303.843	1.63258	0.707153	1.3007e-05	0.000108446
Aasi_1214	243.059	210.403	275.714	1.31041	0.390016	0.0105734	0.0357088
Aasi_0757	237.102	264.092	210.113	0.795604	-0.329877	0.0262786	0.0752268
Aasi_1062	232.57	261.879	203.26	0.776163	-0.365569	0.0172117	0.0533962
Aasi_1011	232.173	187.662	276.683	1.47437	0.560094	0.00108551	0.00509883
Aasi_1781	232.119	175.898	288.341	1.63925	0.713033	3.62255e-05	0.000277728
Aasi_1766	231.02	138.883	323.158	2.32683	1.21837	5.35366e-11	8.30439e-10
Aasi_1640	230.482	262.553	198.412	0.755702	-0.404111	0.00716063	0.0259573
Aasi_0098	227.667	195.647	259.686	1.32732	0.408518	0.0222865	0.0654851
Aasi_1875	227.592	255.667	199.516	0.780373	-0.357763	0.0264039	0.0753257
Aasi_1316	227.091	201.055	253.127	1.25899	0.332269	0.0365897	0.0968465
Aasi_1558	226.057	154.309	297.804	1.92992	0.948539	4.83385e-08	5.86214e-07
Aasi_1171	225.424	190.96	259.888	1.36095	0.444616	0.00562901	0.0212722
Aasi_1743	225.39	144.289	306.492	2.12416	1.08689	2.25066e-10	3.37346e-09
Aasi_0484	221.001	255.926	186.076	0.727071	-0.459833	0.00916024	0.0319889
Aasi_0596	220.751	247.405	194.097	0.784529	-0.350101	0.0191184	0.0582282
Aasi_1058	217.147	140.77	293.523	2.08512	1.06013	1.08512e-05	9.27913e-05
Aasi_0962	216.243	123.501	308.984	2.50187	1.32301	1.64689e-14	3.54347e-13
Aasi_1293	214.334	176.757	251.912	1.42518	0.511148	0.00214951	0.00937073
Aasi_1068	213.1	105.109	321.091	3.05485	1.6111	2.21488e-19	6.54721e-18	T6SSiv gene
Aasi_0858	210.044	160.999	259.088	1.60925	0.686387	9.72686e-05	0.000640376
Aasi_0312	209.331	155.558	263.104	1.69136	0.758183	0.015	0.048101
Aasi_1588	207.794	233.93	181.658	0.77655	-0.36485	0.0271669	0.0764569
Aasi_1744	204.982	138.651	271.312	1.95679	0.96849	1.31197e-07	1.47073e-06
Aasi_1129	202.468	172.348	232.589	1.34953	0.432459	0.010329	0.0350608
Aasi_0551	201.461	141.124	261.799	1.8551	0.891497	1.68697e-07	1.8446e-06
Aasi_0342	200.65	162.933	238.366	1.46297	0.548903	0.00133635	0.00604301
Aasi_1379	200.305	158.222	242.389	1.53196	0.615375	0.000271127	0.00159332
Aasi_1579	200.211	81.6536	318.769	3.90391	1.96492	6.23066e-26	2.18729e-24
Aasi_0480	194.477	166.175	222.779	1.34063	0.42291	0.019852	0.0596454
Aasi_0703	193.071	160.975	225.167	1.39876	0.484152	0.00311702	0.0129134
Aasi_0873	185.219	140.752	229.686	1.63185	0.706506	0.00411783	0.0163976
Aasi_1582	184.527	148.411	220.643	1.4867	0.572112	0.00830558	0.0294672
Aasi_1135	182.806	126.005	239.607	1.90157	0.927193	2.8784e-07	3.02345e-06
Aasi_0004	182.211	114.984	249.439	2.16934	1.11726	6.98608e-10	1.00209e-08
Aasi_1595	181.087	89.4923	272.682	3.04699	1.60738	5.99957e-17	1.60069e-15
Aasi_0417	178.645	144.186	213.103	1.47797	0.563621	0.00131081	0.00596799
Aasi_1428	175.183	101.948	248.418	2.43671	1.28494	2.61849e-11	4.25983e-10
Aasi_0695	173.895	150.453	197.336	1.31161	0.391343	0.0248832	0.0723186
Aasi_1724	172.227	135.577	208.877	1.54065	0.623543	0.000950695	0.00456435
Aasi_1954	166.326	95.172	237.48	2.49527	1.3192	5.42146e-11	8.31291e-10
Aasi_1116	163.884	93.2986	234.47	2.51311	1.32947	1.2872e-07	1.46735e-06
Aasi_0902	163.872	108.241	219.503	2.02792	1.02	2.68845e-07	2.86911e-06
Aasi_1451	160.903	137.942	183.864	1.33291	0.41458	0.025245	0.0728936
Aasi_0297	160.467	122.724	198.21	1.61509	0.691615	0.000502372	0.00272424
Aasi_0483	157.518	187.996	127.04	0.675759	-0.56542	0.00409848	0.0163694
Aasi_1060	154.04	91.4515	216.629	2.36878	1.24415	5.31371e-08	6.38603e-07
Aasi_1236	148.762	120.018	177.506	1.479	0.564623	0.00402459	0.0161353
Aasi_0555	146.877	115.615	178.139	1.54079	0.623666	0.000643253	0.00335195
Aasi_0372	145.508	123.234	167.782	1.36149	0.445188	0.0153562	0.0491251
Aasi_1152	144.694	116.903	172.486	1.47547	0.56117	0.00721531	0.0260555
Aasi_1869	138.096	95.0691	181.123	1.90517	0.929918	4.13071e-05	0.000309571
Aasi_1580	131.435	59.053	203.817	3.45142	1.78719	1.04283e-16	2.57617e-15
Aasi_0285	129.986	107.396	152.576	1.42068	0.506583	0.0158246	0.0501426
Aasi_0992	126.187	103.285	149.089	1.44347	0.529539	0.0298752	0.0830281
Aasi_0575	124.317	103.571	145.062	1.4006	0.486048	0.0135026	0.043826
Aasi_0857	123.789	59.1127	188.466	3.18825	1.67276	3.02107e-13	5.7573e-12
Aasi_0836	118.665	77.4068	159.923	2.066	1.04684	4.44622e-06	3.95417e-05
Aasi_0133	109.403	130.361	88.4442	0.678455	-0.559675	0.00458828	0.0180987
Aasi_0838	108.597	78.5841	138.61	1.76385	0.818725	0.000680818	0.0035202
Aasi_0865	107.677	73.1887	142.166	1.94245	0.95788	5.20208e-05	0.0003711
Aasi_1690	106.37	74.0049	138.734	1.87466	0.906632	3.0302e-05	0.000235017
Aasi_1212	100.243	70.1281	130.359	1.85886	0.894422	0.000505463	0.00272991
Aasi_0440	97.1445	65.6757	128.613	1.95831	0.969607	6.87107e-05	0.000474923
Aasi_0128	92.7328	73.9117	111.554	1.50929	0.593866	0.0198239	0.0596454
Aasi_0768	90.388	69.5138	111.262	1.60058	0.67859	0.0035434	0.0144553
Aasi_1785	89.1234	64.7612	113.486	1.75237	0.809307	0.00566633	0.0213528
Aasi_1066	84.9819	52.6888	117.275	2.2258	1.15433	1.00418e-06	9.77797e-06
Aasi_0130	81.6483	52.5687	110.728	2.10634	1.07474	4.43684e-05	0.000327003
Aasi_1052	80.4986	61.3863	99.611	1.62269	0.698389	0.00513089	0.0196684
Aasi_0554	75.9903	57.7828	94.1979	1.63021	0.705055	0.00316685	0.0129987
Aasi_0809	72.2277	88.4751	55.9803	0.632723	-0.660354	0.00925485	0.032151
Aasi_0967	70.7434	45.1685	96.3183	2.13242	1.09249	5.56353e-05	0.000390618
Aasi_1314	65.7945	32.5542	99.0349	3.04216	1.60509	1.23869e-07	1.42449e-06
Aasi_0035	64.272	49.9181	78.626	1.5751	0.655444	0.0185135	0.0565148
Aasi_1802	63.3362	37.691	88.9815	2.36081	1.23928	5.53626e-05	0.000390618
Aasi_0887	56.3403	41.6419	71.0386	1.70594	0.770568	0.012807	0.0417713
Aasi_1191	56.1239	33.7744	78.4734	2.32346	1.21627	0.00018737	0.00114133
Aasi_1758	55.3114	41.6177	69.0051	1.65807	0.729507	0.0154572	0.0493298
Aasi_0269	54.2463	42.1707	66.3219	1.5727	0.653246	0.0274203	0.0770076
Aasi_0134	54.0336	40.7519	67.3153	1.65183	0.724068	0.00837453	0.0295546
Aasi_1537	52.5377	34.5547	70.5207	2.04084	1.02916	0.00081683	0.00408109
Aasi_0412	51.959	31.5569	72.3611	2.29303	1.19726	9.39884e-05	0.000626903
Aasi_1118	51.9501	35.7005	68.1997	1.91033	0.93382	0.00691285	0.0252651
Aasi_1667	51.836	36.6123	67.0597	1.83162	0.873118	0.00615675	0.0228142
Aasi_1852	51.4363	38.7657	64.1068	1.6537	0.725697	0.0167348	0.0526515
Aasi_1162	49.7477	39.0457	60.4496	1.54817	0.630567	0.0358939	0.0953835
Aasi_1297	48.9018	26.5944	71.2093	2.6776	1.42094	1.15581e-05	9.82073e-05
Aasi_0366	48.7877	34.8418	62.7336	1.80053	0.84842	0.0144854	0.0466752
Aasi_1115	48.4038	29.5993	67.2084	2.27061	1.18308	0.000626488	0.00331371
Aasi_0373	48.1994	26.1971	70.2018	2.67976	1.4221	4.72296e-05	0.000342477
Aasi_0574	46.7509	34.4947	59.0072	1.71062	0.774516	0.0205308	0.0614082
Aasi_1581	44.7883	22.7992	66.7774	2.92894	1.55038	3.89568e-05	0.000296962
Aasi_1750	44.1523	31.1568	57.1478	1.8342	0.87515	0.0121322	0.0399614
Aasi_0413	44.1477	33.6788	54.6165	1.62169	0.697495	0.0375154	0.0989043
Aasi_0456	42.6455	32.1743	53.1167	1.65091	0.723259	0.0192809	0.0585894
Aasi_1754	41.62	24.3025	58.9375	2.42516	1.27808	0.000180757	0.00111612
Aasi_0409	39.9419	19.4429	60.4409	3.10864	1.63628	2.478e-06	2.27976e-05
Aasi_0462	39.3841	28.932	49.8362	1.72253	0.784528	0.0350075	0.0939639
Aasi_0445	38.2492	27.4103	49.0882	1.79087	0.84066	0.021283	0.0629524
Aasi_0889	32.093	22.7422	41.4438	1.82233	0.865787	0.0211626	0.0627355
Aasi_0392	28.9623	15.8106	42.1139	2.66365	1.4134	0.000633196	0.00332553
Aasi_0683	24.5685	9.09908	40.0379	4.40022	2.13757	4.30189e-05	0.000318818
Aasi_0250	7.64052	2.13905	13.142	6.14386	2.61914	0.00526719	0.0200755

## Sheet: 144-EC
Locus_Tag	baseMean	baseMeanA	baseMeanB	FoldChange	Log2FoldChange	pval	padj	Function
Aasi_0281	18104	7908.46	28299.5	3.57839	1.83931	0.00162528	0.00967911	predicted lipoprotein
Aasi_1395	15478.7	18755.8	12201.5	0.650546	-0.620277	0.000101433	0.00118695	RNA polymerase subunit beta'
Aasi_1396	15295.4	18418.5	12172.3	0.660873	-0.597555	0.000143088	0.00152703	RNA polymerase subunit beta
Aasi_1414	15153.6	10805.5	19501.8	1.80481	0.851846	4.17273e-10	2.31934e-08	Tc-like toxin
Aasi_0705	12772.7	9445.5	16099.8	1.7045	0.769348	0.000738549	0.00528809	hypothetical protein
Aasi_1074	11511.4	5542.35	17480.4	3.15397	1.65717	0.000233914	0.00219747	T6SSiv gene: phage tail sheath (core component)
Aasi_1417	9188.74	5966.47	12411	2.08013	1.05667	1.87043e-13	2.0793e-11	Tc-like toxin
Aasi_0346	8640.17	5845.29	11435	1.95628	0.968114	0.000571704	0.00438306	ISCaa11
Aasi_0139	7953.73	9218.03	6689.44	0.72569	-0.462574	0.00320514	0.0156046	Translation initiation factor IF-2
Aasi_1137	7805.55	2456.46	13154.6	5.35513	2.42092	0.0129196	0.047348	hypothetical protein, Stress-induced bacterial acidophilic repeat motif
Aasi_0465	7796.2	5517.69	10074.7	1.82589	0.868602	0.000150367	0.00159198	ATP-dependent Clp protease ATP-binding subunit
Aasi_1610	7462.29	10229.3	4695.31	0.459007	-1.12341	6.01121e-15	8.90995e-13	tetratrico peptide repeats (TPR) or SEL1 repeats, Ankyrin repeats
Aasi_0503	7314.44	2305.13	12323.7	5.34623	2.41852	1.2583e-17	2.79762e-15	hypothetical protein, Stress-induced bacterial acidophilic repeat motif
Aasi_1944	7014.12	5619.57	8408.68	1.49632	0.58142	0.00403054	0.0187966	hypothetical protein
Aasi_0013	6845.54	8409.92	5281.17	0.627969	-0.671234	6.19845e-06	0.000119837	Ankyrin repeats ,proteins containing a U-box domain
Aasi_1429	6530.82	4836.86	8224.78	1.70044	0.765908	0.000795866	0.00553618	hypothetical protein
Aasi_0808	6493.72	5251.55	7735.89	1.47307	0.558824	0.0078174	0.0317939	gliding motility protein GldJ
Aasi_1392	6384.32	5020.35	7748.3	1.54338	0.626092	0.00166401	0.00978031	hypothetical protein
Aasi_1366	6031.91	3818.96	8244.87	2.15893	1.11031	0.000198528	0.0019419	hypothetical protein
Aasi_1093	5969.37	2610.16	9328.58	3.57395	1.83752	3.41623e-06	7.23372e-05	hypothetical protein, Stress-induced bacterial acidophilic repeat motif
Aasi_0793	5564	5058.51	6069.5	1.19986	0.262866	0.0289521	0.0827806	hypothetical protein
Aasi_1079	5555.73	3004.59	8106.88	2.69816	1.43198	9.12895e-10	4.68385e-08	T6SSiv gene
Aasi_0557	5423.4	4236.33	6610.46	1.56042	0.641937	7.4926e-06	0.000140776	T6SSiv gene: phage baseplate protein (core component)
Aasi_1634	5421.74	4226.68	6616.8	1.56549	0.64661	0.000391787	0.00330787	hypothetical protein
Aasi_1435	5358.77	6080.51	4637.03	0.762606	-0.390991	0.0130606	0.0477337	Ankyrin repeats, proteins containing a U-box domain
Aasi_0378	5216.81	4162.26	6271.36	1.50672	0.591412	0.0015156	0.00919002	hypothetical protein
Aasi_1346	5182.07	3615.97	6748.18	1.86622	0.900115	7.71758e-11	4.9025e-09	hypothetical protein
Aasi_0629	5130.53	6084.4	4176.66	0.686454	-0.542765	0.000668849	0.00487565	Putative K(+)-stimulated pyrophosphate-energized sodium pump
Aasi_0536	5096.09	5917.05	4275.12	0.722509	-0.468913	0.00189705	0.0105444	hypothetical protein
Aasi_1878	5094.03	4291.66	5896.41	1.37392	0.458302	0.000546057	0.00423512	Ankyrin repeats
Aasi_0092	5083.71	5695.49	4471.93	0.785169	-0.348924	0.0135627	0.0488991	bifunctional preprotein translocase subunit SecD/SecF
Aasi_0185	5059.87	6165.55	3954.18	0.641334	-0.640851	0.0160883	0.0557449	50S ribosomal protein L5
Aasi_1254	5035.84	3550.28	6521.4	1.83687	0.87725	0.000626356	0.00466793	hypothetical protein
Aasi_1399	4958.75	6020.27	3897.24	0.647353	-0.627375	9.51049e-05	0.00112274	50S ribosomal protein L1
Aasi_0806	4793.73	5466.97	4120.48	0.753705	-0.407927	0.00640063	0.0275434	Protein translocase subunit SecA
Aasi_0187	4780.7	5904.59	3656.82	0.619318	-0.691248	0.00237458	0.0124274	50S ribosomal protein L14
Aasi_0153	4752.07	5367.8	4136.35	0.770587	-0.375971	0.0284644	0.0818583	Rne/Rng family ribonuclease
Aasi_1083	4647.46	3089.22	6205.69	2.00882	1.00635	7.33824e-07	1.88254e-05	T6SSiv gene
Aasi_0944	4583.47	3219.22	5947.73	1.84757	0.885629	2.41088e-10	1.39831e-08	Ankyrin repeats
Aasi_0925	4557.28	3752.51	5362.05	1.42892	0.514929	0.00364619	0.0172483	ATP synthase subunit beta
Aasi_0478	4468.23	3709.82	5226.63	1.40886	0.494531	0.000486885	0.00388925	SpoT homologue: contains ppGpp synthetase and hydrolase domains
Aasi_0969	4454.6	2135.52	6773.67	3.17191	1.66535	6.00768e-09	2.28978e-07	hypothetical protein
Aasi_1018	4321.67	2368.87	6274.46	2.64872	1.40529	0.000120466	0.00132811	hypothetical protein
Aasi_1109	4190.88	4698.95	3682.8	0.783751	-0.351533	0.0234751	0.0730872	hypothetical protein
Aasi_0955	4150.28	2477.87	5822.69	2.34988	1.23259	7.60644e-18	2.53675e-15	proteins containing tetratrico peptide repeats (TPR) or SEL1 repeats
Aasi_1165	3936.5	3480.13	4392.87	1.26227	0.33602	0.0177396	0.0599105	DNA helicase
Aasi_0472	3915.34	4345.74	3484.94	0.801922	-0.318467	0.0169248	0.0580404	proteins containing tetratrico peptide repeats (TPR) or SEL1 repeats,Ankyrin repeats
Aasi_0043	3907.39	3359.46	4455.32	1.3262	0.4073	0.0332707	0.0936352	Ankyrin repeats
Aasi_1080	3898.66	2702.81	5094.51	1.8849	0.914485	0.000220318	0.00208443	T6SSiv gene: VgrG-like protein (core component)
Aasi_0403	3875.89	2241.37	5510.41	2.45851	1.29778	0.00208336	0.0112065	hypothetical protein
Aasi_1452	3718.79	2176.47	5261.1	2.41726	1.27337	1.49475e-17	2.84856e-15	hypothetical protein
Aasi_0232	3699.12	4280.65	3117.6	0.7283	-0.457395	0.00270185	0.0136525	ATP-dependent zinc metalloprotease FtsH
Aasi_1806	3648.52	2465.84	4831.2	1.95926	0.970306	2.20903e-11	1.63714e-09	T6SSiv gene
Aasi_0541	3572.85	2254.2	4891.49	2.16995	1.11766	3.12491e-15	5.21078e-13	hypothetical protein
Aasi_0226	3567.76	3988.91	3146.61	0.788839	-0.342198	0.0170734	0.0581356	hypothetical protein
Aasi_1453	3566.29	2848.9	4283.69	1.50363	0.588447	2.61239e-05	0.000405225	hypothetical protein
Aasi_0459	3565.89	2329.89	4801.89	2.06099	1.04334	4.26218e-05	0.000592265	hypothetical protein
Aasi_1398	3510.06	4425.13	2595	0.586422	-0.769988	0.00161275	0.00964755	50S ribosomal protein L10
Aasi_0341	3484.98	4154.88	2815.07	0.677533	-0.561638	6.79227e-05	0.000854801	hypothetical protein
Aasi_0430	3429.28	2877.38	3981.19	1.38362	0.468445	0.0124538	0.0461482	proteins containing tetratrico peptide repeats (TPR) or SEL1 repeats
Aasi_1513	3412.66	2834.98	3990.34	1.40754	0.493177	0.00239421	0.0124275	FGE-sulfatase domain-containing protein
Aasi_1916	3393.89	3797.55	2990.22	0.787409	-0.344815	0.0196963	0.0643991	RNA helicase
Aasi_0303	3376.29	2688.48	4064.09	1.51167	0.596141	0.0262315	0.0782838	Signal peptidase I
Aasi_1328	3313.96	1630.18	4997.74	3.06577	1.61625	0.000399011	0.00334768	hypothetical protein
Aasi_0186	3258.37	4008.79	2507.95	0.625614	-0.676656	0.016661	0.0575797	50S ribosomal protein L24
Aasi_1397	3196.15	3804.52	2587.78	0.680184	-0.556003	0.00165078	0.00978031	50S ribosomal protein L7/L12
Aasi_0044	3194.04	2584.74	3803.34	1.47146	0.557248	0.00168674	0.00982581	G domain-containing protein
Aasi_0592	3158.45	1691.01	4625.89	2.73559	1.45185	5.31425e-13	4.72614e-11	hypothetical protein
Aasi_0535	3039.79	3590.04	2489.55	0.693458	-0.528119	0.00718976	0.0301608	hypothetical protein
Aasi_0942	3035.19	2703.43	3366.96	1.24544	0.316655	0.021125	0.0675054	ABC transporter domain-containing protein
Aasi_0056	3016.55	2656.86	3376.24	1.27076	0.345697	0.0187349	0.0624956	hypothetical protein
Aasi_0600	3012.09	2472.1	3552.09	1.43687	0.522933	0.000129381	0.00140321	Peptidylprolyl isomerase
Aasi_0436	2986.3	3549.4	2423.19	0.682705	-0.550666	7.53593e-05	0.000923979	Isoleucine--tRNA ligase
Aasi_0036	2985.93	2332.19	3639.66	1.56062	0.642118	2.03201e-06	4.67362e-05	UDP-N-acetylglucosamine 1-carboxyvinyltransferase
Aasi_1209	2972.94	2576.33	3369.54	1.30789	0.387237	0.00680653	0.0288251	Pyruvate kinase
Aasi_0730	2970.91	3390.52	2551.29	0.752478	-0.410278	0.00694732	0.0293283	Translation elongation factor TypA/BipA
Aasi_1048	2958.33	2355.99	3560.67	1.51132	0.595813	0.000170578	0.00177774	Peptide chain release factor 2
Aasi_1487	2886.94	3372.13	2401.76	0.712238	-0.48957	0.000674652	0.00489123	hypothetical protein
Aasi_0782	2876.67	3376.61	2376.73	0.70388	-0.506599	0.000610098	0.00462427	hypothetical protein
Aasi_0429	2792.64	2342.09	3243.18	1.38474	0.469614	0.0293027	0.0833471	proteins containing tetratrico peptide repeats (TPR) or SEL1 repeats
Aasi_0359	2760.28	1851.78	3668.78	1.98122	0.986389	4.62207e-05	0.000626754	ISCaa8
Aasi_0254	2747.14	2411.71	3082.58	1.27817	0.354077	0.0077621	0.0316656	Ankyrin repeats
Aasi_0979	2705.14	2385.84	3024.45	1.26767	0.342175	0.0096012	0.0372325	Chaperone protein DnaJ
Aasi_0266	2672.56	2362.01	2983.12	1.26296	0.336805	0.0273484	0.0801818	Adenylate kinase
Aasi_0650	2667.84	3248.32	2087.35	0.642595	-0.638018	3.30243e-06	7.10555e-05	DNA polymerase III subunit alpha
Aasi_0040	2666.11	2320.17	3012.04	1.2982	0.376515	0.0133345	0.0483374	candidate genes for horizontal gene transfer, transport protein
Aasi_1071	2650.18	1759.09	3541.27	2.01313	1.00944	3.18787e-09	1.37181e-07	Ankyrin repeats
Aasi_1401	2631.97	3209.55	2054.39	0.640086	-0.643662	0.00238488	0.0124274	transcription antitermination protein NusG
Aasi_0377	2630.45	2273.54	2987.36	1.31397	0.393928	0.00861702	0.0343137	proteins containing a U-box domain
Aasi_1615	2630.3	2937.47	2323.12	0.790858	-0.338509	0.0116909	0.0444321	hypothetical protein
Aasi_0363	2625.72	3029.88	2221.57	0.733219	-0.447684	0.00176533	0.0101071	Ankyrin repeats
Aasi_0160	2594.64	2942.83	2246.44	0.76336	-0.389565	0.00799016	0.0323978	transposase belong to the Tn3 family
Aasi_0435	2526.82	2841.14	2212.5	0.778738	-0.360791	0.00937162	0.0366472	Dihydrolipoyl dehydrogenase
Aasi_1077	2468.98	1334.36	3603.61	2.70063	1.4333	8.66185e-06	0.000156147	T6SSiv gene: phage tail tube (core component)
Aasi_0717	2431.57	1799.42	3063.72	1.70262	0.767755	3.4714e-08	1.12948e-06	proteins containing tetratrico peptide repeats (TPR) or SEL1 repeats
Aasi_0379	2424.08	2075.48	2772.69	1.33593	0.417842	0.00210129	0.0112575	proteins containing a U-box domain
Aasi_0451	2422.02	2713.12	2130.91	0.78541	-0.348482	0.0217012	0.0690915	proteins containing a U-box domain
Aasi_0034	2417.08	2048.88	2785.28	1.35942	0.442989	0.00243856	0.01256	proteins containing tetratrico peptide repeats (TPR) or SEL1 repeats
Aasi_1402	2364.07	3007.15	1720.98	0.572296	-0.805167	0.0202388	0.0656901	preprotein translocase subunit SecE
Aasi_0963	2362.99	1996.68	2729.3	1.36691	0.450923	0.00547281	0.0244171	proteins containing tetratrico peptide repeats (TPR) or SEL1 repeats
Aasi_1144	2348.44	2887.41	1809.47	0.626674	-0.674213	2.16874e-06	4.82183e-05	Ankyrin repeats
Aasi_1253	2296.6	1998	2595.2	1.2989	0.377289	0.0159144	0.0555754
Aasi_0578	2272.24	2692.72	1851.76	0.687693	-0.540164	0.000209763	0.00199874	Alanine--tRNA ligase
Aasi_1354	2264.95	1816.34	2713.56	1.49397	0.579153	3.71562e-05	0.000532972
Aasi_1076	2246.58	1362.22	3130.93	2.29841	1.20063	3.07637e-05	0.000450976	T6SSiv gene
Aasi_0785	2238.27	2587.06	1889.48	0.730358	-0.453324	0.00177405	0.0101118
Aasi_0328	2235.29	2483.64	1986.94	0.800009	-0.321912	0.0275912	0.0807163
Aasi_0105	2235.16	1906.27	2564.06	1.34506	0.427674	0.00194461	0.0107195	3-oxoacyl-[acyl-carrier-protein] reductase
Aasi_0899	2234.41	1537.84	2930.97	1.90591	0.930477	0.0137244	0.0493487	Lasso peptide cluster: lasso peptide precursorIS6 family
Aasi_1862	2138.4	1749.27	2527.54	1.44491	0.530979	0.00143207	0.00878294
Aasi_0380	2120.76	1584.13	2657.38	1.6775	0.746313	0.00751272	0.0308975	ferritin homolog involved in iron storage
Aasi_0323	2096.16	2352.39	1839.93	0.782155	-0.354474	0.00829565	0.0334332
Aasi_0772	2093.99	2338.15	1849.84	0.791156	-0.337967	0.0108074	0.0414284	hypothetical protein
Aasi_0331	2087.68	2302.55	1872.8	0.813359	-0.298036	0.0272557	0.0800861	DNA polymerase III subunit gamma/tau
Aasi_1075	2067.46	1040.72	3094.2	2.97313	1.57198	4.48033e-05	0.00061616	T6SSiv gene
Aasi_0129	2031.4	1359.86	2702.95	1.98767	0.99108	0.00172594	0.00992417	Transposase
Aasi_0655	2026.41	1059.73	2993.09	2.82439	1.49794	0.00143529	0.00878294
Aasi_0057	2012.66	1510.14	2515.19	1.66553	0.735981	3.69304e-05	0.000532972	Methyladenine glycosylase
Aasi_0570	2010.02	2345.36	1674.69	0.714044	-0.485914	0.00476924	0.0214938	50S ribosomal protein L28
Aasi_0275	2006.61	2241.44	1771.78	0.790467	-0.339223	0.023897	0.0737197	Serine hydroxymethyltransferase
Aasi_1194	1968.11	2190.72	1745.49	0.796763	-0.327777	0.0224358	0.070755	transport protein
Aasi_1256	1956.99	2320.15	1593.82	0.686946	-0.541732	8.85886e-05	0.00105515	Valine--tRNA ligase
Aasi_0243	1950.37	1648.58	2252.16	1.36612	0.450088	0.0284249	0.0818583	Ankyrin repeats
Aasi_0860	1943.01	1568.68	2317.35	1.47726	0.562922	6.53391e-05	0.000830117
Aasi_0556	1920.38	1480.69	2360.07	1.59391	0.672566	1.04872e-06	2.6004e-05	T6SSiv gene: virus fibre protein
Aasi_1242	1917.18	2135.63	1698.74	0.795428	-0.330197	0.0255918	0.0774138	Lysine--tRNA ligase
Aasi_0272	1907.29	2222.27	1592.32	0.716531	-0.4809	0.000624861	0.00466793
Aasi_1073	1881.88	1060.35	2703.41	2.54956	1.35025	1.20104e-09	5.72208e-08	T6SSiv gene
Aasi_1400	1866.84	2277.51	1456.17	0.63937	-0.645278	0.000656657	0.00481308	50S ribosomal protein L11
Aasi_1645	1847	2215.54	1478.46	0.667314	-0.583563	2.3128e-05	0.000367294
Aasi_1480	1825.95	2175.5	1476.39	0.678644	-0.559274	0.000107559	0.00123693	hypothetical protein
Aasi_0223	1822.34	2095.61	1549.07	0.739201	-0.435962	0.0027135	0.0136597
Aasi_1616	1765.26	2051.29	1479.23	0.721125	-0.471678	0.000786351	0.00552101	Probable dual-specificity RNA methyltransferase RlmN
Aasi_0909	1755.89	1083.31	2428.48	2.24172	1.16461	8.81493e-15	1.17591e-12	Ankyrin repeats
Aasi_0917	1755.61	1492.24	2018.97	1.35298	0.436138	0.00293121	0.0145362
Aasi_0948	1748.93	2013.97	1483.89	0.736801	-0.440652	0.00170466	0.00984425	Replicative DNA helicase
Aasi_1917	1748.14	1990.58	1505.69	0.756409	-0.402761	0.00324213	0.0156703
Aasi_0423	1744.68	1995.01	1494.35	0.749043	-0.416879	0.00774443	0.0316656
Aasi_0237	1738.78	1999.77	1477.78	0.738974	-0.436404	0.00170199	0.00984425
Aasi_1578	1736.98	1453.62	2020.35	1.38987	0.47495	0.00118412	0.00759428
Aasi_0727	1720.67	1909.06	1532.27	0.802629	-0.317194	0.020539	0.0661852	proteins containing tetratrico peptide repeats (TPR) or SEL1 repeats
Aasi_0295	1715.82	1131.3	2300.33	2.03336	1.02386	0.0168256	0.0578489
Aasi_0978	1707.04	1467.07	1947.01	1.32714	0.408326	0.0120963	0.0454365
leuS	1704.31	2014.48	1394.14	0.692062	-0.531026	0.000237643	0.00221689
Aasi_1069	1702.25	1350.75	2053.76	1.52045	0.604503	2.7749e-05	0.000423709
Aasi_0636	1683.81	1911.41	1456.21	0.761849	-0.392422	0.00629328	0.0272572
Aasi_1081	1676.89	948.448	2405.34	2.53608	1.3426	4.34131e-20	1.93044e-17	T6SSiv gene: high sim to the T6SS protein EvpJ
prfA	1668.11	1905.07	1431.16	0.751239	-0.412657	0.0131458	0.0479095
Aasi_1926	1661.78	1925.3	1398.25	0.726251	-0.46146	0.00124265	0.00785637
Aasi_1349	1660.58	1929.58	1391.58	0.721186	-0.471557	0.00102697	0.0068499
Aasi_0115	1654.03	1422.77	1885.29	1.32508	0.406082	0.00434284	0.0198403	putative 3-oxoacyl-ACP synthase, FabHcandidate genes for horizontal gene transfer
Aasi_1481	1620.26	1359.81	1880.72	1.38308	0.467882	0.00074703	0.00530073
Aasi_1433	1611.55	1786.45	1436.65	0.804193	-0.314387	0.0242613	0.0745189	Ankyrin repeats,proteins containing a U-box domain,putative serine/threonine protein kinase
Aasi_0318	1586.8	1131.75	2041.84	1.80415	0.851316	4.90673e-09	2.04549e-07	proteins containing tetratrico peptide repeats (TPR) or SEL1 repeats
aspS	1578.26	1821.65	1334.87	0.732778	-0.448553	0.00128121	0.00806195
Aasi_0651	1566.1	1812.64	1319.56	0.727974	-0.458041	0.00157099	0.0094401
Aasi_0037	1560.75	1131.92	1989.57	1.7577	0.813685	1.75547e-08	6.00462e-07	hypothetical protein
Aasi_0716	1559.03	1736.19	1381.86	0.795913	-0.329317	0.0184375	0.0617981
Aasi_1844	1551.99	1857.34	1246.63	0.671188	-0.575212	2.92104e-05	0.000437828	membrane protein conserved among Bacteroidetes
Aasi_1424	1544.99	1779.18	1310.81	0.736748	-0.440757	0.00132436	0.00829436
Aasi_1065	1522.87	1265.44	1780.31	1.40687	0.492486	0.00076933	0.00543009
Aasi_0446	1519.78	1342.37	1697.2	1.26433	0.338375	0.0283217	0.0818583	candidate genes for horizontal gene transfer,transport protein
Aasi_0324	1507.76	1660.38	1355.13	0.816156	-0.293083	0.0238716	0.0737197
Aasi_0361	1473.26	1612.04	1334.49	0.827822	-0.272607	0.0289794	0.0827806
Aasi_1449	1473.07	1692.71	1253.44	0.740492	-0.433444	0.00155397	0.00938007
Aasi_1072	1471.57	702.735	2240.4	3.18811	1.6727	2.18593e-09	9.72012e-08	T6SSiv gene
Aasi_1047	1457.99	1155.58	1760.4	1.5234	0.607292	1.01869e-05	0.000176484
Aasi_0029	1450.98	1678.85	1223.12	0.728544	-0.456911	0.00121092	0.00769223	proteins containing tetratrico peptide repeats (TPR) or SEL1 repeats
Aasi_0420	1447	1276.78	1617.22	1.26665	0.341014	0.0268749	0.0791625	proteins containing tetratrico peptide repeats (TPR) or SEL1 repeats
Aasi_0591	1446.02	949.002	1943.03	2.04744	1.03382	7.8116e-12	6.12981e-10
Aasi_1633	1407.45	1596.85	1218.05	0.762785	-0.390652	0.0058217	0.0256308
Aasi_1918	1393.14	1239.62	1546.67	1.24769	0.319262	0.034217	0.0958938
Aasi_0166	1373.95	1564.94	1182.95	0.755908	-0.403718	0.00627731	0.0272572
Aasi_0475	1372.13	1557.57	1186.69	0.761884	-0.392358	0.00959994	0.0372325
Aasi_1630	1364.09	990.812	1737.37	1.75348	0.810219	1.72927e-05	0.000279916
Aasi_0690	1352.51	1526.26	1178.76	0.772319	-0.37273	0.0121255	0.0454365
Aasi_0597	1346.11	1633.88	1058.33	0.647741	-0.626512	9.11737e-06	0.000162168
Aasi_0168	1286.78	1004.48	1569.08	1.56208	0.643465	4.75199e-05	0.000633915	candidate genes for horizontal gene transfer, transport protein
Aasi_0649	1262.07	1057.91	1466.24	1.38599	0.470915	0.00094304	0.00638587
Aasi_1101	1237.22	1087.55	1386.88	1.27524	0.35077	0.0255482	0.0774138
Aasi_1441	1232.49	1024.85	1440.14	1.40521	0.490788	0.00166778	0.00978031
Aasi_1835	1230.86	728.721	1732.99	2.37813	1.24983	0.000334503	0.00295515
Aasi_1078	1215.81	668.941	1762.68	2.63504	1.39782	0.00012535	0.00137063	T6SSiv gene
Aasi_0425	1211.4	1447.04	975.762	0.674316	-0.568503	7.3485e-05	0.000916158
Aasi_1082	1203.2	730.51	1675.9	2.29415	1.19796	1.82e-09	8.37201e-08	T6SSiv gene
Aasi_0353	1185.34	1316.88	1053.8	0.800228	-0.321517	0.0268156	0.0791625
Aasi_0028	1179.49	1548.34	810.638	0.523552	-0.933596	1.53872e-10	9.33023e-09	proteins containing tetratrico peptide repeats (TPR) or SEL1 repeats
Aasi_1655	1174.72	958.268	1391.17	1.45176	0.537799	0.0019358	0.0107152
Aasi_1946	1171.11	1327.02	1015.19	0.765015	-0.386441	0.0030971	0.0151923
Aasi_0505	1149.42	1553.15	745.701	0.480123	-1.05852	4.97486e-13	4.72614e-11	transport protein
Aasi_0911	1143.4	1353.97	932.842	0.688969	-0.537489	0.000187326	0.00192225	Ankyrin repeats
Aasi_1277	1142.39	1354.62	930.158	0.686658	-0.542337	0.000114573	0.00128497
Aasi_1094	1138.35	924.019	1352.69	1.46392	0.549834	0.000325984	0.00289908
Aasi_0421	1137.66	998.084	1277.23	1.27968	0.355789	0.0120393	0.0453683	proteins containing tetratrico peptide repeats (TPR) or SEL1 repeats
gatB	1134.27	1432.02	836.521	0.584152	-0.775583	1.32804e-07	3.93689e-06
Aasi_1221	1113.1	995.946	1230.26	1.23527	0.304823	0.0256704	0.0774759	Ankyrin repeats
Aasi_1206	1108.01	1318.52	897.495	0.680683	-0.554945	0.000363753	0.00311056
Aasi_0402	1097.81	1370.75	824.87	0.601767	-0.732722	4.35586e-07	1.16214e-05
Aasi_1427	1075.52	1222.15	928.894	0.760049	-0.395835	0.00704214	0.0296347
Aasi_0311	1073.16	1321.93	824.384	0.623622	-0.681255	2.11622e-06	4.78482e-05
Aasi_0284	1073	1189.28	956.725	0.804457	-0.313914	0.0211524	0.0675054
Aasi_1766	1068.27	541.025	1595.51	2.94906	1.56025	1.38536e-24	1.84807e-21
Aasi_1648	1067.11	1256.8	877.42	0.698138	-0.518416	0.00049599	0.0039384
Aasi_0951	1062.16	1228.99	895.341	0.728519	-0.456962	0.00322349	0.0156369	proteins containing tetratrico peptide repeats (TPR) or SEL1 repeats
Aasi_0071	1056.55	863.527	1249.57	1.44706	0.53312	0.0252076	0.0765991
Aasi_1680	1046.31	885.359	1207.26	1.36358	0.447404	0.0017889	0.0101118	proteins containing tetratrico peptide repeats (TPR) or SEL1 repeats
Aasi_0799	1040.66	1267	814.311	0.642707	-0.637767	6.77254e-06	0.000129065
Aasi_1413	1027.88	781.082	1274.69	1.63195	0.706595	4.94724e-07	1.29404e-05
Aasi_0624	993.049	1154.13	831.969	0.720863	-0.472202	0.000847362	0.00579683
Aasi_0718	988.829	753.762	1223.9	1.62372	0.699299	1.99605e-06	4.67147e-05
Aasi_0566	985.261	859.26	1111.26	1.29328	0.371031	0.0140156	0.0499916
Aasi_0693	978.025	745.788	1210.26	1.6228	0.698482	4.2253e-06	8.80712e-05
Aasi_0455	955.504	835.963	1075.04	1.286	0.362886	0.00929247	0.0364593
Aasi_1679	953.204	732.979	1173.43	1.60091	0.678888	1.11074e-05	0.000189964
Aasi_0712	951.266	1070.99	831.542	0.776423	-0.365085	0.0152702	0.0537478
lpxD	944.272	1076.46	812.084	0.754401	-0.406596	0.00848894	0.0340285
Aasi_0262	943.787	693.142	1194.43	1.72321	0.785101	5.60743e-06	0.000110005
rpmF	940.55	1074.03	807.067	0.751435	-0.412279	0.0244163	0.0747049
Aasi_0461	938.018	837.499	1038.54	1.24005	0.310393	0.0229601	0.0718986
Aasi_0053	936.318	1056.45	816.187	0.772577	-0.372249	0.0112113	0.0428536
Aasi_1156	932.881	816.501	1049.26	1.28507	0.361847	0.0124487	0.0461482
Aasi_0827	928.646	1135.08	722.216	0.636271	-0.652287	3.00758e-05	0.00044579
Aasi_1628	927.778	1091.92	763.639	0.699357	-0.515898	0.00056462	0.00435378
Aasi_0351	917.963	1237.74	598.182	0.483284	-1.04906	1.19206e-12	9.9388e-11
Aasi_0962	901.29	517.278	1285.3	2.48474	1.31309	1.20859e-17	2.79762e-15
Aasi_0916	899.997	1024.93	775.065	0.756213	-0.403136	0.00744107	0.0308975
Aasi_0713	889.463	999.651	779.274	0.779545	-0.359295	0.0346141	0.0965926
Aasi_0901	877.966	1007.78	748.155	0.742382	-0.429767	0.00184737	0.0103983
Aasi_0298	877.121	964.901	789.342	0.818055	-0.289731	0.0335422	0.0942005
Aasi_1479	869.354	968.048	770.66	0.796098	-0.328983	0.0259413	0.0781166
Aasi_1060	865.666	362.693	1368.64	3.77355	1.91592	3.8768e-23	2.58583e-20
Aasi_0867	863.79	1079.15	648.429	0.600869	-0.734877	1.36963e-05	0.00022593
Aasi_0974	861.623	759.818	963.428	1.26797	0.342523	0.0143389	0.0510084
Aasi_0030	855.919	977.027	734.811	0.752089	-0.411024	0.00459158	0.020905
Aasi_1730	855.74	1005.76	705.722	0.701682	-0.51111	0.00105541	0.00696988
Aasi_1753	854.52	691.973	1017.07	1.46981	0.555628	0.000199431	0.0019419
Aasi_0894	852.347	709.571	995.124	1.40243	0.487928	0.00270048	0.0136525
Aasi_0156	847.845	632.646	1063.04	1.68031	0.748729	0.0195713	0.0641519
Aasi_1027	847.216	753.189	941.242	1.24968	0.321555	0.0235041	0.0730872
Aasi_0370	847.007	1000.88	693.129	0.692517	-0.530079	0.000440995	0.0036314
Aasi_1195	840.608	972.909	708.306	0.728029	-0.457933	0.00204871	0.0110647
Aasi_0321	839.915	942.607	737.223	0.782111	-0.354555	0.0144388	0.0510913
dnaA	839.756	991.918	687.593	0.693195	-0.528667	0.000208451	0.00199874
Aasi_0795	833.957	738.263	929.652	1.25924	0.332555	0.0276644	0.08073
Aasi_0912	826.767	939.792	713.741	0.759467	-0.396941	0.0063474	0.0274027
Aasi_0240	816.763	989.892	643.634	0.650206	-0.621031	2.46731e-05	0.000387223
Aasi_0635	811.264	919.711	702.817	0.764171	-0.388032	0.0131805	0.0479095
Aasi_1031	807.696	950.746	664.647	0.699079	-0.516472	0.000452358	0.00370212
Aasi_0009	795.34	1037.62	553.059	0.533006	-0.907775	5.1988e-09	2.10158e-07
Aasi_1015	787.853	890.964	684.741	0.76854	-0.379808	0.00650547	0.0278151
Aasi_1247	780.774	881.505	680.043	0.771457	-0.374343	0.0239285	0.0737197
Aasi_0422	773.256	910.878	635.634	0.697826	-0.51906	0.000435577	0.00360907
Aasi_0630	772.582	903.211	641.952	0.710745	-0.492596	0.000998208	0.0066915
Aasi_1058	771.392	491.486	1051.3	2.13902	1.09695	2.96463e-13	3.04217e-11
Aasi_0564	770.686	928.76	612.612	0.659602	-0.600332	8.77185e-05	0.0010542
Aasi_1068	758.084	537.597	978.572	1.82027	0.864153	2.74733e-08	9.16235e-07	T6SSiv gene
Aasi_1285	740.172	631.82	848.524	1.34298	0.425442	0.0106734	0.0410325
Aasi_0288	733.234	852.98	613.488	0.719229	-0.475476	0.00258629	0.0131683
Aasi_0203	731.899	851.789	612.009	0.718499	-0.476942	0.0023433	0.0124046
Aasi_0076	730.503	849.045	611.961	0.720764	-0.472401	0.00137732	0.00854576
Aasi_0212	728.654	843.338	613.969	0.728022	-0.457945	0.00467201	0.021127
Aasi_0083	726.947	843.024	610.869	0.724616	-0.464711	0.00187107	0.0104874
Aasi_1107	726.668	828.228	625.108	0.754753	-0.405923	0.00897022	0.0354032
Aasi_0661	723.849	851.864	595.834	0.699447	-0.515713	0.000690396	0.00497831
Aasi_1264	723.839	605.002	842.675	1.39285	0.478038	0.0260306	0.0782089
Aasi_0595	719.994	916.873	523.116	0.570544	-0.80959	6.18027e-08	1.87374e-06
Aasi_0523	713.393	915.377	511.408	0.558686	-0.83989	1.07523e-08	3.98432e-07
Aasi_0815	712.714	801.903	623.525	0.777558	-0.362979	0.00746925	0.0308975
Aasi_0246	712.42	833.862	590.978	0.708723	-0.496706	0.00113275	0.00733318
Aasi_1948	711.417	547.713	875.121	1.59777	0.676061	1.37184e-05	0.00022593
Aasi_0813	703.421	830.128	576.715	0.69473	-0.525476	0.000360281	0.00311056
Aasi_0893	699.524	529.52	869.528	1.64211	0.715546	0.000190583	0.0019356
Aasi_0534	698.155	778.01	618.3	0.794721	-0.33148	0.0177867	0.0599177
Aasi_0220	698.001	828.933	567.069	0.684095	-0.547731	0.000194119	0.0019419
Aasi_0242	691.307	792.696	589.917	0.744192	-0.426254	0.0040092	0.0187659
Aasi_0167	689.265	568.463	810.068	1.42502	0.510977	0.00105095	0.00696988
Aasi_0312	675.472	440.543	910.401	2.06654	1.04722	5.91846e-11	4.15538e-09
Aasi_0025	673.259	881.1	465.418	0.528224	-0.920779	6.49294e-10	3.46463e-08
Aasi_1099	672.327	564.178	780.476	1.38339	0.468204	0.00415755	0.0191248
Aasi_1223	671.616	543.515	799.716	1.47138	0.557167	0.000598169	0.00455976
Aasi_0506	670.168	805.319	535.016	0.664353	-0.589979	5.24421e-05	0.000692651
Aasi_1365	667.62	786.165	549.075	0.698423	-0.517827	0.000270522	0.00243836
Aasi_0112	663.458	520.532	806.384	1.54915	0.63148	0.000103136	0.00119638
Aasi_0211	653.262	764.99	541.534	0.707897	-0.498389	0.00227722	0.0121028
Aasi_0424	652.491	765.469	539.513	0.704814	-0.504686	0.000344914	0.00302708
Aasi_0509	647.343	802.973	491.714	0.612366	-0.707534	4.57228e-06	9.38372e-05
Aasi_0732	645.154	525.321	764.986	1.45623	0.542235	0.000646037	0.0047614
Aasi_0202	640.729	746.513	534.944	0.71659	-0.48078	0.00334319	0.0160425
Aasi_0077	633.695	755.933	511.458	0.676592	-0.563643	0.000118682	0.00131935
Aasi_1781	632.211	482.735	781.686	1.61929	0.695357	2.68297e-06	5.86736e-05
Aasi_1579	629.59	533.725	725.456	1.35923	0.442791	0.00462854	0.0210016
Aasi_0004	628.736	417.604	839.868	2.01116	1.00803	7.05557e-11	4.70607e-09
Aasi_1345	625.323	520.137	730.509	1.40446	0.490011	0.00119077	0.00760044
Aasi_0987	623.722	721.774	525.67	0.728302	-0.457391	0.00204382	0.0110647
Aasi_0553	623.124	549.136	697.111	1.26947	0.344223	0.0242997	0.0745189
Aasi_0854	621.263	468.934	773.592	1.64968	0.722189	0.00749256	0.0308975
Aasi_0872	615.471	685.073	545.87	0.796806	-0.3277	0.0191969	0.0632842
Aasi_0231	611.649	713.156	510.142	0.71533	-0.483318	0.00360177	0.0170988
Aasi_1520	597.729	734.522	460.935	0.62753	-0.672245	5.11966e-06	0.000103479
Aasi_0584	597.276	676.327	518.226	0.766235	-0.384142	0.0126801	0.0468566
Aasi_1338	593.706	766.264	421.149	0.549614	-0.86351	1.21147e-08	4.36784e-07
Aasi_1456	588.598	692.222	484.975	0.700607	-0.513324	0.000302896	0.00271184
Aasi_1294	585.617	508.694	662.54	1.30243	0.38121	0.019879	0.0648375
Aasi_1262	581.482	689.643	473.32	0.686326	-0.543034	0.00106647	0.00697391
Aasi_1958	571.433	671.04	471.826	0.703126	-0.508145	0.000891592	0.00606828
Aasi_0280	570.561	415.206	725.916	1.74833	0.805976	1.42792e-07	4.14096e-06
Aasi_0154	569.233	648.733	489.733	0.754907	-0.40563	0.0106201	0.0409458
Aasi_1842	563.108	489.839	636.377	1.29916	0.377574	0.0281545	0.081648
Aasi_0797	557.342	650.006	464.677	0.71488	-0.484227	0.00255239	0.0130455
Aasi_1201	557.266	724.256	390.276	0.538865	-0.892003	5.44761e-09	2.13739e-07
Aasi_1509	555.914	622.507	489.321	0.786049	-0.347309	0.0309337	0.0874272
Aasi_0026	554.837	671.139	438.535	0.653419	-0.613919	6.52948e-05	0.000830117
Aasi_0142	541.511	598.554	484.468	0.809397	-0.30508	0.026776	0.0791625
Aasi_0551	540.361	438.353	642.37	1.46542	0.551312	0.0345844	0.0965926
Aasi_1428	539.278	415.92	662.637	1.59319	0.671914	5.37085e-05	0.000702423
Aasi_1214	532.781	461.598	603.963	1.30842	0.387823	0.00981458	0.0379497
Aasi_0395	531.365	423.615	639.115	1.50872	0.593323	0.000242056	0.00224238
Aasi_0975	529.793	610.375	449.212	0.735961	-0.442299	0.00337521	0.0161381
Aasi_0305	527	621.241	432.76	0.696605	-0.521587	0.00113791	0.00733318
Aasi_1011	525.837	463.261	588.412	1.27015	0.345001	0.0268293	0.0791625
murE	525.783	688.594	362.973	0.527122	-0.923792	9.54803e-10	4.71743e-08
Aasi_1327	523.796	583.542	464.05	0.795229	-0.330558	0.0308238	0.0873983
Aasi_0820	517.129	658.24	376.018	0.571248	-0.807811	8.22312e-06	0.000150269
Aasi_0342	514.403	399.111	629.695	1.57775	0.657865	2.79508e-05	0.000423709
Aasi_0634	509.865	622.519	397.21	0.638069	-0.648216	3.90771e-05	0.000554562
Aasi_0021	509.862	579.15	440.573	0.760724	-0.394555	0.00555831	0.0247159
Aasi_1954	508.897	397.648	620.146	1.55953	0.641114	4.65132e-05	0.000626754
Aasi_0858	500.703	433.77	567.637	1.30861	0.388038	0.0195726	0.0641519
Aasi_1205	491.573	583.772	399.374	0.684128	-0.547663	0.00082769	0.00570818
Aasi_1529	485.097	370.57	599.625	1.61812	0.694316	5.23684e-06	0.000104268
Aasi_1808	483.635	420.016	547.254	1.30294	0.381767	0.0112768	0.0429808
Aasi_0352	479.558	554.4	404.717	0.730009	-0.454014	0.0031383	0.0153351
Aasi_0740	478.27	544.07	412.47	0.758119	-0.399503	0.00864841	0.0343286
Aasi_1135	477.248	401.154	553.343	1.37938	0.464017	0.00284876	0.0142331
Aasi_1293	476.494	421.706	531.281	1.25984	0.333238	0.0263024	0.07832
Aasi_0957	472.737	542.085	403.389	0.744143	-0.426348	0.00404395	0.0187966
Aasi_0665	472.31	575.199	369.422	0.642252	-0.638788	0.000191529	0.0019356
Aasi_0928	466.707	518.44	414.973	0.800426	-0.32116	0.0232421	0.0726112
Aasi_0488	465.107	523.792	406.423	0.775925	-0.366012	0.0160689	0.0557449
Aasi_0024	463.83	534.893	392.768	0.734293	-0.445573	0.00394114	0.0185222
Aasi_1859	459.749	545.893	373.606	0.684393	-0.547102	0.000962588	0.00648532
Aasi_0304	456.283	539.211	373.355	0.69241	-0.530301	0.000456723	0.00371505
Aasi_0604	453.806	547.216	360.397	0.658601	-0.602523	0.000114626	0.00128497
Aasi_0857	453.704	315.497	591.912	1.87612	0.907755	4.6007e-08	1.46127e-06
Aasi_1321	453.389	542.009	364.768	0.672992	-0.571338	0.000202724	0.00195966
Aasi_0802	451.268	345.531	557.004	1.61202	0.68887	6.29809e-05	0.000815695
Aasi_1339	447.96	499.924	395.997	0.792114	-0.33622	0.0208933	0.0669993
Aasi_0233	444.073	514.605	373.542	0.72588	-0.462198	0.017061	0.0581356
Aasi_1035	443.822	323.003	564.64	1.7481	0.805786	0.00752751	0.0308975
Aasi_1564	440.211	369.89	510.532	1.38023	0.464904	0.00189025	0.0105444
Aasi_0816	439.958	516.59	363.325	0.703313	-0.507761	0.000830125	0.00570818
Aasi_0485	434.057	354.726	513.387	1.44728	0.53334	0.0020036	0.0109094
Aasi_1914	422.802	366.463	479.14	1.30747	0.38678	0.0205402	0.0661852
Aasi_1510	420.066	351.123	489.009	1.3927	0.477884	0.0167262	0.0576556
Aasi_0973	420.022	354.915	485.129	1.36689	0.450892	0.00575205	0.0254081
Aasi_0073	415.159	492.317	338	0.68655	-0.542563	0.000535115	0.00417452
Aasi_1568	414.413	332.747	496.079	1.49086	0.576146	0.000348428	0.00303793
Aasi_1120	409.523	303.644	515.402	1.69739	0.763318	0.0183899	0.0617939
Aasi_0555	407.643	298.211	517.075	1.73392	0.794039	0.000112065	0.00127773
Aasi_1929	407.372	341.543	473.201	1.38548	0.470388	0.00211441	0.0112825
Aasi_1590	401.727	333.773	469.681	1.40719	0.492815	0.00106428	0.00697391
Aasi_1280	398.961	448.777	349.145	0.777994	-0.36217	0.0224016	0.070755
Aasi_1143	387.316	457.271	317.362	0.694035	-0.52692	0.000741284	0.00528809
Aasi_1451	386.011	307.858	464.165	1.50772	0.592373	0.000198055	0.0019419
Aasi_1425	385.992	438.564	333.421	0.760257	-0.395442	0.0139239	0.0499314
Aasi_0674	383.565	444.204	322.925	0.726974	-0.460024	0.00243287	0.01256
Aasi_0677	377.255	271.248	483.262	1.78163	0.833194	1.38044e-06	3.3482e-05
Aasi_1869	373.153	303.257	443.048	1.46096	0.546921	0.00149487	0.00910573
Aasi_1713	372.341	298.689	445.993	1.49317	0.578375	0.000135614	0.00145895
Aasi_0775	371.28	417.318	325.241	0.779361	-0.359637	0.0139777	0.0499901
Aasi_1370	369.244	470.419	268.069	0.569852	-0.811341	8.14434e-06	0.000150269
Aasi_1555	368.744	319.065	418.422	1.3114	0.391112	0.0128255	0.0471326
Aasi_0003	363.323	303.235	423.411	1.39631	0.481624	0.00867221	0.0343286
Aasi_1612	361.567	320.105	403.029	1.25905	0.332336	0.0226886	0.0713833
Aasi_1186	356.98	432.755	281.205	0.649803	-0.621926	7.54975e-05	0.000923979
Aasi_0372	351.253	280.935	421.572	1.5006	0.585544	0.000472267	0.0038182
Aasi_1851	349.92	270.375	429.465	1.5884	0.667579	1.74161e-05	0.000279916
Aasi_0623	346.266	397.001	295.531	0.744408	-0.425834	0.00858256	0.0342789
Aasi_0448	322.469	277.105	367.833	1.32741	0.408617	0.0153498	0.0538857
Aasi_1559	322.048	410.483	233.613	0.569118	-0.813201	1.59374e-06	3.79652e-05
Aasi_0836	320.786	267.713	373.858	1.39649	0.4818	0.0122522	0.045655
Aasi_0419	320.042	271.232	368.852	1.35991	0.443511	0.0135028	0.0488149
Aasi_0444	316.589	365.428	267.751	0.732707	-0.448691	0.00351408	0.0167421
Aasi_1938	302.991	258.564	347.417	1.34364	0.426146	0.021802	0.0692474
Aasi_1875	299.376	334.069	264.682	0.792298	-0.335884	0.0356766	0.0991352
Aasi_1599	296.246	246.478	346.014	1.40383	0.489372	0.00196082	0.0107202
Aasi_0369	291.035	373.048	209.022	0.560308	-0.835708	1.05264e-06	2.6004e-05
Aasi_0596	289.048	324.988	253.107	0.778822	-0.360635	0.0187393	0.0624956
Aasi_1640	288.762	332.202	245.323	0.738477	-0.437374	0.00722566	0.0302164
Aasi_1465	287.142	255.257	319.027	1.24983	0.321729	0.0261361	0.0782838
Aasi_1785	286.104	190.042	382.167	2.01097	1.00789	1.51723e-08	5.32626e-07
Aasi_0774	282.926	318.51	247.342	0.776561	-0.364829	0.0284724	0.0818583
Aasi_1712	282.788	226.424	339.151	1.49786	0.582905	0.0189461	0.0628096
Aasi_1212	275.109	218.281	331.937	1.52069	0.604725	0.0177394	0.0599105
Aasi_1215	274.658	201.999	347.317	1.7194	0.781902	1.01119e-05	0.000176484
Aasi_1588	273.584	304.168	243	0.798901	-0.323912	0.0277169	0.08073
Aasi_0967	272.406	161.254	383.558	2.3786	1.25011	0.00110977	0.0072216
Aasi_1850	269.077	217.68	320.474	1.47223	0.558	0.0262297	0.0782838
Aasi_1571	268.945	225.917	311.973	1.38092	0.465628	0.0189747	0.0628096
Aasi_0926	263.701	215.283	312.118	1.4498	0.535858	0.00502724	0.0225802
Aasi_0227	261.989	300.064	223.913	0.746217	-0.422333	0.00669706	0.0284518
Aasi_1802	260.663	148.953	372.372	2.49993	1.32189	5.71262e-14	6.92785e-12
Aasi_1138	255.245	289.669	220.82	0.76232	-0.391531	0.0289473	0.0827806
Aasi_1797	254.299	224.29	284.308	1.26759	0.342087	0.0279626	0.0812683
Aasi_1565	254.129	202.636	305.623	1.50824	0.592865	0.00249351	0.0127936
Aasi_1066	244.975	196.307	293.643	1.49583	0.580947	0.026882	0.0791625
Aasi_0079	237.742	282.275	193.209	0.68447	-0.54694	0.0158545	0.0555116
Aasi_1227	237.458	174.524	300.391	1.7212	0.783418	0.00597172	0.0262049
Aasi_1511	235.276	178.4	292.153	1.63763	0.711607	0.000644874	0.0047614
Aasi_0554	235.145	157.702	312.589	1.98215	0.987069	2.26577e-07	6.16844e-06
Aasi_1315	234.775	201.909	267.642	1.32556	0.406599	0.0322331	0.0909069
Aasi_1840	232.147	174.969	289.326	1.65358	0.725595	0.00304207	0.0150301
Aasi_0217	231.6	286.287	176.912	0.617954	-0.69443	0.000199177	0.0019419
Aasi_1499	231.596	261.527	201.665	0.771108	-0.374995	0.0199688	0.0649718
Aasi_0216	230.829	273.593	188.066	0.687392	-0.540794	0.00139758	0.00863133
Aasi_0773	224.093	266.281	181.905	0.68313	-0.549767	0.00236637	0.0124274
Aasi_1052	212.173	166.746	257.599	1.54486	0.62748	0.00137018	0.00854124
Aasi_0104	208.622	245.791	171.453	0.697557	-0.519617	0.00195469	0.0107202
Aasi_0103	204.1	250.869	157.331	0.627142	-0.673135	0.00016204	0.00170206
Aasi_0357	190.079	233.182	146.976	0.630308	-0.665871	0.000270093	0.00243836
Aasi_0320	183.483	211.764	155.201	0.732896	-0.448319	0.0292035	0.0832424
Aasi_1219	183.193	153.498	212.888	1.38692	0.47188	0.0170833	0.0581356
Aasi_0528	175.456	208.731	142.18	0.681164	-0.553926	0.00309767	0.0151923
Aasi_0035	172.241	131.641	212.841	1.61682	0.693162	0.00026959	0.00243836
Aasi_0832	167.303	196.604	138.001	0.701924	-0.510614	0.00410983	0.0189706
Aasi_1554	162.011	137.409	186.613	1.35809	0.441575	0.0093953	0.0366472
Aasi_1667	159.416	112.28	206.552	1.83961	0.879401	0.000362313	0.00311056
Aasi_1185	159.105	193.695	124.515	0.64284	-0.637468	0.000486526	0.00388925
Aasi_1191	158.573	131.348	185.798	1.41455	0.500343	0.00804661	0.0325278
Aasi_1045	154.785	118.512	191.057	1.61213	0.688966	0.000518298	0.00406712
Aasi_0887	150.623	118.915	182.33	1.53328	0.616618	0.00238073	0.0124274
Aasi_1928	149.243	110.514	187.972	1.70089	0.766288	7.86456e-05	0.000953756
Aasi_0593	148.08	200.052	96.1068	0.480408	-1.05767	2.03939e-07	5.6678e-06
Aasi_1750	147.332	95.6988	198.964	2.07907	1.05594	1.63608e-07	4.64367e-06
Aasi_1603	147.163	115.502	178.824	1.54824	0.630629	0.00278604	0.0139721
Aasi_1297	143.663	119.215	168.111	1.41015	0.495853	0.0203782	0.0659819
Aasi_1758	140.551	115.515	165.586	1.43345	0.519494	0.014637	0.0516554
Aasi_1504	138.965	174.117	103.814	0.59623	-0.746059	0.00041724	0.00347874
Aasi_1754	137.745	98.7065	176.783	1.791	0.840767	0.00287508	0.014311
Aasi_0937	136.307	168.27	104.345	0.620104	-0.689419	0.0119187	0.045041
Aasi_0545	135.868	163.399	108.337	0.663024	-0.592866	0.0189601	0.0628096
Aasi_1070	129.63	103.159	156.101	1.51321	0.597612	0.00572874	0.0253892
Aasi_0404	128.803	152.242	105.364	0.692079	-0.530991	0.00394325	0.0185222
Aasi_0456	128.407	88.9056	167.908	1.88861	0.917328	0.00026344	0.00242365
Aasi_1162	122.584	101.199	143.969	1.42263	0.508565	0.0238988	0.0737197
Aasi_0462	121.471	83.4208	159.522	1.91226	0.935278	0.0016716	0.00978031
Aasi_1483	119.55	91.7215	147.379	1.60681	0.6842	0.00621321	0.0270863
Aasi_0664	114.665	149.663	79.666	0.532301	-0.909685	1.15078e-05	0.000194321
Aasi_0392	114.222	70.4956	157.947	2.24053	1.16384	4.06012e-05	0.000570127
Aasi_0701	112.095	132.049	92.1414	0.69778	-0.519155	0.0143799	0.0510182
Aasi_1745	107.84	126.648	89.0319	0.702989	-0.508425	0.024692	0.0752036
Aasi_1472	106.476	146.409	66.5436	0.454505	-1.13763	5.66321e-08	1.75691e-06
Aasi_1544	89.0239	70.6632	107.385	1.51967	0.603759	0.00333027	0.0160382
Aasi_0389	88.476	105.075	71.8774	0.68406	-0.547805	0.0173386	0.0588543
Aasi_1111	88.0364	111.212	64.8607	0.583216	-0.777897	0.00178194	0.0101118
Aasi_1856	87.8953	70.6783	105.112	1.4872	0.572594	0.012177	0.0455018
Aasi_1710	87.6228	70.3603	104.885	1.49069	0.575977	0.0160468	0.0557449
Aasi_1721	86.5036	66.4844	106.523	1.60222	0.680074	0.0218555	0.0692524
Aasi_1770	85.9267	68.4034	103.45	1.51235	0.596793	0.0065703	0.0280025
Aasi_1722	84.518	70.9329	98.1031	1.38304	0.467843	0.0357451	0.0991352
Aasi_0610	83.6401	65.3825	101.898	1.55848	0.640144	0.00746817	0.0308975
Aasi_0936	83.5145	111.92	55.1091	0.492398	-1.0221	0.000505617	0.00399109
Aasi_1791	81.0843	59.3636	102.805	1.73178	0.792259	0.000622647	0.00466793
Aasi_1665	80.6477	64.9857	96.3096	1.48201	0.567557	0.019213	0.0632842
Aasi_1535	78.6816	62.6552	94.7079	1.51157	0.59605	0.00508603	0.0227677
Aasi_1695	76.8239	61.9189	91.7289	1.48144	0.566996	0.011903	0.045041
Aasi_1694	76.468	60.5893	92.3467	1.52414	0.607998	0.00646454	0.0277289
Aasi_1792	75.6182	60.0257	91.2107	1.51953	0.603623	0.0206721	0.0664497
Aasi_1664	72.4866	56.1622	88.8111	1.58133	0.661139	0.00408019	0.0188992
Aasi_0811	69.8231	86.6736	52.9726	0.611174	-0.710344	0.00426367	0.0195455
Aasi_1935	68.6499	54.0045	83.2952	1.54238	0.625154	0.00849436	0.0340285
Aasi_1934	67.4518	54.6921	80.2115	1.4666	0.552477	0.0127348	0.0469286
Aasi_1545	63.6089	48.7651	78.4528	1.60879	0.685975	0.00905068	0.0356154
Aasi_1711	60.5294	42.986	78.0728	1.81624	0.860953	0.000796812	0.00553618
Aasi_1653	59.5232	71.3853	47.6611	0.66766	-0.582815	0.0229164	0.0718986
Aasi_1749	47.4048	34.0063	60.8034	1.78801	0.838352	0.00612095	0.0267716
Aasi_1110	46.2529	62.8658	29.6399	0.47148	-1.08473	0.000372833	0.00316789
Aasi_1518	42.4325	25.896	58.969	2.27714	1.18723	0.000172801	0.00178695
Aasi_1626	37.9445	28.0508	47.8382	1.70541	0.770119	0.0346835	0.0965926
Aasi_1838	34.2412	24.9297	43.5527	1.74702	0.804896	0.0245129	0.0748287
Aasi_1576	34.1652	21.9586	46.3718	2.11178	1.07846	0.030858	0.0873983

## Sheet: EC-12h 
Locus_tag	baseMean	baseMeanA	baseMeanB	FoldChange	Log2FoldChange	pval	padj	function
Aasi_0583	5793.48	3722.02	7864.93	2.11308	1.07935	0.000484868	0.00308006	predicted outer membrane protein
Aasi_1396	5689.25	2892.33	8486.17	2.93402	1.55288	1.24658e-11	1.03934e-09	RNA polymerase subunit beta
Aasi_1395	5516.74	2898.41	8135.06	2.80673	1.48889	4.20085e-10	2.24157e-08	RNA polymerase subunit beta'
Aasi_1610	4561.44	1120.03	8002.84	7.14521	2.83698	1.39232e-32	1.85736e-29	proteins containing tetratrico peptide repeats (TPR) or SEL1 repeats, Ankyrin repeats
Aasi_1403	4533.4	2657.45	6409.35	2.41185	1.27014	1.50051e-07	3.92485e-06	Elongation Factor TU
Aasi_0125	3859.19	2337.25	5381.13	2.30234	1.2031	3.0955e-07	7.11965e-06	Elongation factor G
Aasi_0644	3320.54	2005.67	4635.41	2.31115	1.20861	9.34473e-08	2.49317e-06	30S ribosomal protein S1
Aasi_1414	3218.88	4637.86	1799.9	0.388088	-1.36554	2.39482e-13	4.55026e-11	Tc-like toxin
Aasi_0705	3096.59	3819.22	2373.97	0.621585	-0.685976	0.0297025	0.0862974	hypothetical protein
Aasi_0194	2711.12	1789.59	3632.64	2.02987	1.02139	0.000221008	0.0016023	50S ribosomal protein L2
Aasi_0050	2685.81	1910.33	3461.3	1.81189	0.857496	0.00366352	0.0158673	proteins containing tetratrico peptide repeats (TPR) or SEL1 repeats
Aasi_0139	2484.19	1590.41	3377.98	2.12397	1.08676	1.37198e-06	2.65249e-05	Translation initiation factor IF-2
Aasi_0013	2313.96	1256.47	3371.45	2.68327	1.42399	1.03307e-09	4.92184e-08	Ankyrin repeat, proteins containing a U-box domain
Aasi_0264	2271.37	1534.64	3008.11	1.96014	0.970957	1.03296e-05	0.000140609	transcription termination factor Rho
Aasi_0191	2250.2	1384	3116.4	2.25173	1.17104	0.000302514	0.00206951	30S ribosomal protein S3
Aasi_0197	2134.26	1431.08	2837.44	1.98273	0.987489	0.00384874	0.0163003	50S ribosomal protein L3
Aasi_1417	2118.3	2955.91	1280.69	0.433265	-1.20668	3.35165e-10	1.86296e-08	Tc-like toxin
Aasi_0503	2082.25	2927.21	1237.29	0.422686	-1.24234	1.23823e-06	2.46537e-05	hypothetical protein, Stress-induced bacterial acidophilic repeat motif
Aasi_0536	2027.96	1017.15	3038.76	2.98751	1.57895	7.23204e-12	6.43169e-10	hypothetical protein
Aasi_0069	1999.95	1364.54	2635.35	1.93131	0.949582	3.5898e-05	0.000383104	ATP/ADP translocase
Aasi_0170	1994.46	1293.77	2695.15	2.08318	1.05879	2.07217e-05	0.000253603	DNA-directed RNA polymerase subunit alpha
Aasi_0346	1919.93	2711.37	1128.49	0.416205	-1.26463	0.000887477	0.00493289	ISCaa11
Aasi_1399	1838.91	925.184	2752.64	2.97524	1.573	2.53203e-11	1.87652e-09	50S ribosomal protein L1
Aasi_0177	1722.03	1134.2	2309.86	2.03655	1.02613	4.85649e-05	0.000469461	Protein translocase subunit SecY
Aasi_1429	1602.95	1951.02	1254.89	0.643196	-0.636669	0.0267999	0.0789206	hypothetical protein
Aasi_0153	1582.73	982.468	2182.99	2.22195	1.15182	5.85173e-07	1.25907e-05	Rne/Rng family ribonuclease
Aasi_0185	1567.6	937.096	2198.1	2.34565	1.22999	1.37562e-05	0.00017477	50S ribosomal protein L5
Aasi_1944	1543.59	1995.3	1091.88	0.547227	-0.869789	0.00746395	0.0282867	hypothetical protein
Aasi_0190	1527.4	1026.27	2028.53	1.9766	0.983022	0.000864687	0.00485315	50S ribosomal protein L16
Aasi_0187	1513.6	867.951	2159.24	2.48775	1.31484	2.97814e-08	9.45913e-07	50S ribosomal protein L14
Aasi_0171	1503.85	974.593	2033.1	2.0861	1.06081	0.000432039	0.00279777	30S ribosomal protein S4
Aasi_0176	1498.21	1019.37	1977.06	1.93948	0.955673	0.0200068	0.0625038	methionine aminopeptidase
Aasi_1109	1490.33	876.342	2104.32	2.40126	1.26379	4.67885e-08	1.41854e-06	hypothetical protein
Aasi_0196	1484.7	1006.97	1962.43	1.94886	0.962629	0.00512141	0.0205164	50S ribosomal protein L4
Aasi_0629	1449.47	992.696	1906.23	1.92026	0.941301	0.000152578	0.00121154	Putative K(+)-stimulated pyrophosphate-energized sodium pump
Aasi_0828	1424.49	1125.2	1723.78	1.53198	0.615395	0.00469222	0.0189679	DNA gyrase subunit A
Aasi_0182	1403.98	920.918	1887.04	2.04909	1.03498	0.00199007	0.00958395	50S ribosomal protein L6
Aasi_0481	1398.45	1135.41	1661.49	1.46333	0.549258	0.0148273	0.0485985	Chaperone protein DnaK
Aasi_0169	1357.09	847.902	1866.28	2.20105	1.13819	3.43334e-05	0.000372363	50S ribosomal protein L17
Aasi_0806	1353.32	980.983	1725.66	1.75911	0.814845	0.000312553	0.00212728	Protein translocase subunit SecA
Aasi_0559	1342.12	1000.12	1684.13	1.68392	0.751826	0.000865855	0.00485315	Threonine--tRNA ligase
Aasi_1916	1326.78	712.164	1941.4	2.72606	1.44682	7.91765e-10	3.91191e-08	RNA helicase
Aasi_1634	1326.61	1570.61	1082.6	0.689285	-0.536828	0.0256444	0.0765317	hypothetical protein
Aasi_0092	1322.44	1065.19	1579.68	1.483	0.568517	0.010479	0.0373768	bifunctional preprotein translocase subunit SecD/SecF
Aasi_1398	1304.57	615.504	1993.65	3.23905	1.69557	3.80426e-12	3.62492e-10	50S ribosomal protein L10
Aasi_1346	1296.41	1604.03	988.778	0.616433	-0.697984	0.00139656	0.00722097	hypothetical protein
Aasi_1632	1285	775.856	1794.14	2.31247	1.20943	9.01636e-05	0.000761255	hypothetical protein
Aasi_1207	1279.62	764.254	1794.98	2.34868	1.23185	7.6333e-08	2.16656e-06	hypothetical protein
Aasi_0535	1247.8	591.882	1903.72	3.21639	1.68544	2.96388e-12	3.29484e-10	hypothetical protein
Aasi_1254	1232.88	1545.84	919.927	0.5951	-0.748796	0.0123546	0.0420435	hypothetical protein
Aasi_0052	1203.26	914.04	1492.47	1.63283	0.707376	0.00644231	0.0248331	proteins containing tetratrico peptide repeats (TPR) or SEL1 repeats,Ankyrin repeats
Aasi_0557	1197.47	1573.18	821.767	0.522361	-0.936881	7.59403e-06	0.000108929	T6SSiv gene: phage baseplate protein (core component)
Aasi_1397	1184.79	614.1	1755.48	2.85863	1.51532	5.7088e-10	2.92905e-08	50S ribosomal protein L7/L12
Aasi_0184	1177.83	734.675	1620.99	2.20641	1.1417	7.9354e-06	0.000112615	30S ribosomal protein S14
Aasi_0730	1158.55	607.225	1709.87	2.81587	1.49358	2.26799e-10	1.31543e-08	Translation elongation factor TypA/BipA
Aasi_1487	1155.94	571.802	1740.08	3.04315	1.60557	1.59184e-11	1.24912e-09	hypothetical protein
Aasi_0955	1153.1	1386.2	919.999	0.663682	-0.591435	0.0287044	0.0837892	proteins containing tetratrico peptide repeats (TPR) or SEL1 repeats
Aasi_1181	1145.05	703.309	1586.8	2.25618	1.17388	5.40932e-07	1.18296e-05	hypothetical protein
Aasi_0183	1136.32	745.136	1527.5	2.04997	1.0356	0.00210346	0.0100574	30S ribosomal protein S8
Aasi_0172	1121.69	743.89	1499.48	2.01573	1.0113	0.00342503	0.0150296	30S ribosomal protein S11
Aasi_0232	1120.77	742.085	1499.45	2.02059	1.01478	2.19292e-05	0.000261192	ATP-dependent zinc metalloprotease FtsH
Aasi_1179	1101.62	816.297	1386.94	1.69906	0.764735	0.000759247	0.00442286	ClpX-type ZB domain-containing protein
Aasi_0274	1092.59	671.889	1513.3	2.25231	1.1714	9.84914e-07	2.02135e-05	tRNA uridine-5-carboxymethylaminomethyl synthesis enzyme MnmG
Aasi_0397	1083.35	725.535	1441.16	1.98635	0.990119	3.1634e-05	0.000345899	ribosomal protein L9
Aasi_1495	1075.54	662.158	1488.92	2.24859	1.16902	0.000336393	0.00224374	50S ribosomal protein L22
Aasi_0188	1059.66	652.91	1466.41	2.24596	1.16733	6.76593e-05	0.000609848	30S ribosomal protein S17
Aasi_0783	1054.45	771.3	1337.6	1.73421	0.79428	0.00123404	0.00653258	OmpH family outer membrane protein
Aasi_0478	1052.76	1243.52	862.008	0.693201	-0.528655	0.0141338	0.0467853	SpoT homologue: contains ppGpp synthetase and hydrolase domains
Aasi_0436	1052.03	578.086	1525.98	2.63971	1.40038	3.9512e-09	1.59724e-07	Isoleucine--tRNA ligase
Aasi_0895	1009.48	1403.11	615.863	0.438928	-1.18794	9.99359e-09	3.60309e-07	proteins containing tetratrico peptide repeats (TPR) or SEL1 repeats
Aasi_0186	1008.53	594.423	1422.64	2.39331	1.25901	1.71057e-06	3.1693e-05	50S ribosomal protein L24
Aasi_1402	1007.45	408.057	1606.84	3.93779	1.97738	3.5614e-11	2.37545e-09	preprotein translocase subunit SecE
Aasi_1401	991.458	487.399	1495.52	3.06836	1.61747	4.60463e-11	2.92504e-09	transcription antitermination protein NusG
Aasi_0341	986.94	670.333	1303.55	1.94463	0.959495	3.87551e-05	0.000407081	hypothetical protein
Aasi_0051	979.681	709.238	1250.12	1.76263	0.817729	0.00287354	0.0129068	30S ribosomal protein S9
Aasi_0138	969.299	739.464	1199.13	1.62163	0.697441	0.00401722	0.0167993	Transcription termination/antitermination protein NusA
Aasi_0180	965.771	623.645	1307.9	2.09718	1.06845	0.0144995	0.0477587	30S ribosomal protein S5
Aasi_0501	953.538	1216.7	690.378	0.567419	-0.817513	0.000137435	0.00111744	Ankyrin repeats
Aasi_0399	952.818	666.886	1238.75	1.85752	0.893375	0.000159448	0.0012586	30S ribosomal protein S6
Aasi_1806	933.309	1150.13	716.489	0.622963	-0.682781	0.00315045	0.0139625	T6SSiv gene
Aasi_0039	929.648	692.009	1167.29	1.68681	0.754296	0.00119631	0.00638353	hypothetical protein
Aasi_0173	929.333	622.671	1236	1.98499	0.989131	0.0057641	0.0226823	30S ribosomal protein S13
Aasi_0979	900.622	718.322	1082.92	1.50757	0.592227	0.00953139	0.0346454	Chaperone protein DnaJ
Aasi_0126	898.529	527.578	1269.48	2.40624	1.26678	3.00403e-06	4.94738e-05	ribosomal protein S7
Aasi_1773	893.256	691.664	1094.85	1.58292	0.662588	0.0028116	0.0127141	Signal recognition particle protein
Aasi_0195	877.733	568.075	1187.39	2.0902	1.06364	0.00014315	0.00115037	50S ribosomal protein L23
Aasi_1453	868.692	1019.32	718.062	0.704449	-0.505432	0.0216116	0.0664284	hypothetical protein
Aasi_0562	853.33	593.491	1113.17	1.87563	0.907376	0.000216306	0.00157679	50S ribosomal protein L20
Aasi_0178	834.358	544.976	1123.74	2.062	1.04405	0.000469459	0.00299645	50S ribosomal protein L15
Aasi_0782	829.002	565.811	1092.19	1.93031	0.948834	7.7857e-05	0.000678832	hypothetical protein
Aasi_0015	812.533	649.342	975.724	1.50263	0.587494	0.0112004	0.0393192	Thioredoxin reductase
Aasi_0560	809.924	548.334	1071.51	1.95413	0.966523	4.26949e-05	0.000432397	Translation initiation factor IF-3
Aasi_1024	802.128	445.074	1159.18	2.60447	1.38099	4.66149e-09	1.82895e-07	hypothetical protein
Aasi_0578	797.275	441.39	1153.16	2.61256	1.38547	3.42637e-09	1.42837e-07	Alanine--tRNA ligase
Aasi_0435	771.846	527.522	1016.17	1.9263	0.945836	6.19589e-05	0.000577994	Dihydrolipoyl dehydrogenase
Aasi_1502	759.705	594.515	924.896	1.55571	0.637578	0.00535542	0.0213258
Aasi_0127	757.778	457.301	1058.25	2.31413	1.21047	7.67296e-07	1.59933e-05	30S ribosomal protein S12
Aasi_0193	752.515	510.586	994.444	1.94765	0.961736	0.00862942	0.0319768	30S ribosomal protein S19
Aasi_1498	746.732	586.22	907.244	1.54762	0.630049	0.0128049	0.043245
Aasi_0043	746.49	1057.17	435.814	0.412247	-1.27842	9.41058e-05	0.000789541
Aasi_0275	745.715	421.867	1069.56	2.53531	1.34216	5.93281e-08	1.75875e-06	Serine hydroxymethyltransferase
Aasi_1443	743.553	881.229	605.878	0.687537	-0.54049	0.0111004	0.0391743
Aasi_1494	734.056	450.119	1017.99	2.26161	1.17735	0.00221272	0.0104303
Aasi_1615	732.741	554.083	911.4	1.64488	0.717983	0.00246478	0.0114167
Aasi_1229	729.705	890.486	568.924	0.638891	-0.646358	0.0021826	0.0103248
Aasi_1248	724.809	596.958	852.659	1.42834	0.514339	0.0297732	0.0862974
Aasi_0283	720.901	583.043	858.76	1.47289	0.558652	0.0182819	0.0580667	PlsC domain-containing protein
Aasi_0570	720.743	398.088	1043.4	2.62102	1.39013	1.89889e-08	6.17835e-07	50S ribosomal protein L28
Aasi_1180	716.363	470.51	962.216	2.04505	1.03214	2.8143e-05	0.000315485	ATP-dependent Clp protease proteolytic subunit
Aasi_0084	710.906	496.169	925.643	1.86558	0.899624	0.000182321	0.00138191
rpsR	708.936	498.918	918.954	1.84189	0.881188	0.00131644	0.00688681
Aasi_0765	707.549	469.984	945.115	2.01095	1.00788	4.33926e-05	0.000433021	hypothetical protein
Aasi_0614	706.616	553.122	860.109	1.55501	0.636922	0.00661031	0.0252669	tRNA-2-methylthio-N(6)-dimethylallyladenosine synthase
Aasi_0725	704.116	830.109	578.123	0.696442	-0.521924	0.00783469	0.0294408
Aasi_0650	698.15	498.4	897.901	1.80157	0.849251	0.000640325	0.00383047
Aasi_0151	685.367	546.604	824.13	1.50773	0.592375	0.00983178	0.0354476
Aasi_0930	677.854	389.146	966.562	2.48381	1.31255	1.67006e-07	4.28435e-06	50S ribosomal protein L19
Aasi_1071	677.49	840.976	514.004	0.611199	-0.710286	0.00126252	0.00663072
Aasi_0637	676.989	442.823	911.156	2.05761	1.04097	0.00174411	0.0086095
Aasi_0472	665.933	831.592	500.273	0.601585	-0.73316	0.00087586	0.00488869
Aasi_1400	664.874	345.702	984.046	2.84652	1.5092	1.45519e-09	6.69386e-08	50S ribosomal protein L11
Aasi_0548	656.108	281.28	1030.94	3.66517	1.87388	3.71865e-12	3.62492e-10	hypothetical protein
Aasi_0328	652.337	472.98	831.693	1.75841	0.814274	0.000953912	0.0052367
Aasi_1616	649.662	352.69	946.633	2.68404	1.42441	1.71375e-08	5.86191e-07	Probable dual-specificity RNA methyltransferase RlmN
Aasi_0044	646.46	902.811	390.108	0.432104	-1.21055	5.37549e-06	8.14875e-05	G domain-containing protein
Aasi_0277	638.05	446.469	829.631	1.85821	0.893912	0.000181075	0.00138031
Aasi_1697	629.964	445.44	814.489	1.8285	0.870663	0.000512939	0.00321796
rpsJ	626.138	367.341	884.936	2.40903	1.26845	9.4986e-06	0.000131991
Aasi_0385	626.117	469.742	782.491	1.66579	0.736204	0.00269423	0.0123086
Aasi_1242	614.048	404.997	823.098	2.03236	1.02315	4.01391e-05	0.000415082	Lysine--tRNA ligase
Aasi_0401	613.012	481.289	744.736	1.54738	0.629825	0.00962937	0.0349065
Aasi_0590	608.195	486.242	730.149	1.50162	0.586516	0.0255178	0.0764702
Aasi_0939	606.418	713.278	499.559	0.70037	-0.513811	0.0171947	0.0552715
gltX	602.506	460.476	744.535	1.61688	0.693214	0.00349858	0.0152023
Aasi_1256	599.427	380.432	818.422	2.1513	1.10521	4.38599e-06	6.88343e-05	Valine--tRNA ligase
Aasi_0189	596.761	412.769	780.753	1.8915	0.91953	0.0201776	0.0627327
Aasi_0717	592.942	728.455	457.428	0.627942	-0.671298	0.00277974	0.0126128	proteins containing tetratrico peptide repeats (TPR) or SEL1 repeats
Aasi_0289	591.885	406.501	777.27	1.9121	0.935158	0.000168733	0.00131387	Multifunctional fusion protein
Aasi_0978	590.214	462.324	718.103	1.55325	0.635286	0.00912772	0.0335437
Aasi_1194	583.534	415.763	751.305	1.80705	0.853636	0.000231068	0.0016634
Aasi_0710	580.687	377.833	783.54	2.07377	1.05226	4.27859e-05	0.000432397
Aasi_0772	580.59	441.102	720.078	1.63245	0.707043	0.00178616	0.00876005	hypothetical protein
Aasi_0785	580.325	449.732	710.918	1.58076	0.660617	0.0062214	0.0241489
Aasi_0432	577.595	207.294	947.895	4.57271	2.19305	3.5486e-11	2.37545e-09
Aasi_0780	575.823	436.458	715.189	1.63862	0.712484	0.00386123	0.0163003
Aasi_1480	573.876	351.802	795.95	2.26249	1.17791	1.68744e-06	3.1693e-05	hypothetical protein
Aasi_0175	570.954	394.665	747.242	1.89336	0.920946	0.0202212	0.0627327
Aasi_0474	564.284	345.811	782.757	2.26354	1.17858	2.20362e-06	3.91951e-05
Aasi_0331	562.602	446.573	678.63	1.51964	0.603731	0.0259205	0.0771828	DNA polymerase III subunit gamma/tau
Aasi_0948	555.009	354.237	755.781	2.13355	1.09326	6.01129e-06	9.01018e-05	Replicative DNA helicase
Aasi_0818	552.708	445.159	660.257	1.48319	0.568705	0.0229802	0.0699898
Aasi_0249	551.952	408.996	694.908	1.69906	0.764736	0.00168011	0.00836292
Aasi_0276	550.204	419.837	680.572	1.62104	0.696918	0.00436211	0.01796
Aasi_0929	549.002	424.609	673.395	1.58592	0.665317	0.00557061	0.0221167
Aasi_0034	548.516	663.498	433.533	0.653405	-0.613952	0.00867799	0.0320677
Aasi_0272	542.295	379.733	704.858	1.8562	0.892349	0.000239098	0.00169658
Aasi_0656	541.221	642.935	439.506	0.683594	-0.548789	0.0143738	0.047462
prfA	541.09	340.176	742.003	2.18123	1.12514	9.05572e-06	0.000127161
Aasi_0109	538.522	376.1	700.944	1.86372	0.898184	0.000388255	0.00257678
Aasi_0152	535.933	398.283	673.584	1.69122	0.758065	0.00242805	0.0113253
Aasi_0423	533.187	355.729	710.646	1.99772	0.998351	3.57189e-05	0.000383104
Aasi_0563	531.59	691.159	372.022	0.538258	-0.89363	5.39488e-05	0.000514055	T6SSiv gene
Aasi_1444	529.427	697.428	361.426	0.518227	-0.948344	2.305e-05	0.000272112
Aasi_0166	528.497	281.693	775.302	2.75229	1.46063	1.80629e-08	6.02397e-07
leuS	527.466	332.475	722.458	2.17297	1.11967	2.87406e-06	4.79249e-05
Aasi_1049	522.545	371.01	674.079	1.81687	0.861459	0.000444983	0.00285388
Aasi_0482	517.032	323.909	710.155	2.19245	1.13255	1.34666e-05	0.000172735
Aasi_1917	516.418	359.253	673.582	1.87495	0.906854	0.000235495	0.00167995
Aasi_0927	515.716	677.021	354.412	0.523487	-0.933774	2.53511e-05	0.000288153
Aasi_0966	506.228	728.398	284.057	0.389976	-1.35854	8.0407e-05	0.000696513
Aasi_0651	506.101	314.384	697.818	2.21964	1.15032	4.95886e-06	7.69199e-05
Aasi_0237	495.328	352.423	638.234	1.81099	0.856778	0.000710413	0.00415654
Aasi_0040	494.571	718.16	270.982	0.377328	-1.40611	2.09847e-09	9.16199e-08
Aasi_0393	494.345	639.716	348.975	0.545516	-0.874307	0.000171131	0.00131959
Aasi_1304	491.984	670.201	313.767	0.468168	-1.0949	2.32847e-06	4.08707e-05
Aasi_0951	484.714	213.317	756.111	3.54454	1.8256	7.55777e-13	1.00821e-10
Aasi_0361	481.38	318.248	644.512	2.02519	1.01806	0.000607641	0.00366784
Aasi_0518	477.284	382.851	571.718	1.49332	0.578521	0.0164643	0.053439
Aasi_0223	476.082	369.01	583.154	1.58032	0.660217	0.00614521	0.0240402
Aasi_0963	474.416	651.691	297.141	0.455953	-1.13304	8.27528e-05	0.000707642
engA	474.144	385.759	562.529	1.45824	0.544229	0.0196502	0.0618241
Aasi_1862	473.303	600.274	346.333	0.576958	-0.793463	0.00119069	0.00637901
Aasi_1433	468.262	342.429	594.096	1.73495	0.794892	0.0122975	0.0420408
Aasi_1926	465.33	333.495	597.164	1.79063	0.840464	0.000552362	0.00341135
Aasi_0556	464.286	560.742	367.83	0.655971	-0.608295	0.0135045	0.0452639	T6SSiv gene
Aasi_0849	464.16	576.316	352.004	0.610783	-0.711267	0.000799983	0.00459292
trmD	463.888	230.696	697.081	3.02164	1.59533	1.07135e-05	0.000144362
rpsT	463.622	308.651	618.593	2.00418	1.00301	0.000700904	0.00411897
Aasi_0716	462.027	329.39	594.663	1.80534	0.852274	0.00384302	0.0163003
Aasi_0636	461.476	346.663	576.289	1.66239	0.73326	0.00384425	0.0163003
Aasi_1645	458.007	352.899	563.114	1.59568	0.674172	0.00525992	0.0210082
Aasi_1422	457.658	350.658	564.657	1.61028	0.68731	0.00665423	0.0253621
Aasi_0428	457.156	363.011	551.301	1.51869	0.602826	0.0203204	0.0628943
Aasi_0784	455.221	361.296	549.146	1.51993	0.604009	0.00882036	0.0325038
Aasi_0377	452.402	711.741	193.063	0.271255	-1.88228	2.45453e-15	1.09145e-12
Aasi_0839	450.973	595.16	306.786	0.515469	-0.956043	2.1062e-05	0.000255424
Aasi_0012	450.122	255.871	644.374	2.51836	1.33248	6.4758e-07	1.37122e-05
gatB	448.291	199.799	696.784	3.48742	1.80216	2.86218e-12	3.29484e-10
Aasi_1605	446.393	334.946	557.839	1.66546	0.735919	0.00458841	0.0187185
Aasi_1253	437.999	618.278	257.721	0.416837	-1.26245	2.1945e-07	5.42123e-06
Aasi_0738	437.133	557.659	316.608	0.567745	-0.816685	0.000592077	0.00360653
Aasi_0571	428.919	274.748	583.091	2.12227	1.08561	9.63582e-05	0.000803387
Aasi_1164	424.824	304.959	544.688	1.7861	0.836816	0.000842585	0.00478435
Aasi_0690	424.385	280.515	568.256	2.02576	1.01846	6.6977e-05	0.000607805
rplU	424.081	294.41	553.751	1.88089	0.911412	0.0319358	0.0908366
Aasi_1633	421.781	290.074	553.489	1.90809	0.932132	0.000316275	0.00213087
Aasi_1424	418.843	312.737	524.949	1.67856	0.747228	0.00254935	0.0117676
Aasi_0909	417.411	578.755	256.067	0.442445	-1.17643	1.56213e-06	2.97698e-05
Aasi_0475	416.529	282.414	550.644	1.94977	0.963307	0.000164482	0.0012907
Aasi_0355	414.308	545.055	283.561	0.520243	-0.942742	4.49575e-05	0.000444247
Aasi_0597	414.269	252.401	576.138	2.28262	1.19069	6.33675e-06	9.39247e-05
Aasi_0324	410.219	323.497	496.941	1.53616	0.619325	0.0109006	0.0386738
Aasi_0455	409.482	255.901	563.063	2.20031	1.13771	1.13425e-05	0.000151309
Aasi_0461	407.039	247.065	567.012	2.29499	1.19849	2.57928e-06	4.41123e-05
Aasi_0029	405.836	291.688	519.984	1.78267	0.834039	0.000993617	0.00541014
Aasi_0511	405.613	222.538	588.688	2.64534	1.40345	1.84063e-07	4.63284e-06
Aasi_0509	395.415	117.483	673.346	5.73143	2.5189	7.87706e-21	5.254e-18
Aasi_0917	395.112	480.719	309.505	0.643839	-0.635229	0.0138111	0.0459452
Aasi_1519	393.485	299.962	487.009	1.62357	0.699169	0.0116819	0.0405331
Aasi_0353	392.418	251.169	533.667	2.12474	1.08728	1.15737e-05	0.000152864
Aasi_1009	386.441	542.395	230.487	0.424943	-1.23466	2.58053e-07	6.25895e-06
Aasi_1719	385.75	244.782	526.717	2.15178	1.10553	4.83696e-05	0.000469461
Aasi_1170	385.606	285.487	485.725	1.70139	0.766714	0.00157248	0.00792449
Aasi_1767	382.585	507.161	258.01	0.508733	-0.975019	4.08402e-05	0.000419083
Aasi_0860	381.518	551.038	211.998	0.384725	-1.3781	5.52372e-09	2.10533e-07
Aasi_0115	377.102	448.69	305.514	0.680901	-0.554483	0.0301496	0.0870554
Aasi_0505	369.143	177.936	560.349	3.14915	1.65496	1.97079e-10	1.19502e-08
Aasi_1033	366.916	297.519	436.313	1.4665	0.552381	0.0275916	0.0808949
Aasi_1844	366.898	297.725	436.072	1.46468	0.550586	0.0346927	0.0978438
Aasi_0781	366.327	266.533	466.121	1.74883	0.806393	0.00143387	0.00738524
Aasi_1208	363.699	223.703	503.696	2.25163	1.17097	2.54888e-05	0.000288153
Aasi_1206	363.1	213.656	512.544	2.39892	1.26238	1.91083e-06	3.49185e-05
Aasi_0402	362.837	196.828	528.845	2.68683	1.42591	9.3202e-08	2.49317e-06
Aasi_1578	362.577	481.16	243.995	0.507098	-0.979665	7.74884e-05	0.000678832
Aasi_0561	360.875	234.07	487.68	2.08348	1.05899	0.0019353	0.00935396
Aasi_0318	359.737	486.38	233.094	0.479243	-1.06117	7.2885e-06	0.000105683
Aasi_0952	359.647	248.554	470.74	1.89391	0.921371	0.00430805	0.0177924
Aasi_0058	358.26	270.866	445.655	1.6453	0.71835	0.00368726	0.0159185
Aasi_1277	358.027	221.997	494.056	2.22551	1.15413	1.24265e-05	0.000160942
Aasi_0453	358.004	518.149	197.86	0.38186	-1.38888	3.68852e-05	0.000390515
rpmF	355.285	191.798	518.772	2.70478	1.43551	4.33037e-07	9.62785e-06
Aasi_0572	354.735	228.549	480.921	2.10423	1.07329	0.000668302	0.00396229
Aasi_0847	352.008	140.174	563.843	4.02245	2.00808	2.72879e-13	4.55026e-11
Aasi_0758	345.581	269.8	421.361	1.56176	0.643169	0.0171403	0.0552298
Aasi_1005	338.657	200.093	477.221	2.385	1.25399	4.33243e-06	6.88031e-05
Aasi_1047	336.261	418.514	254.007	0.606926	-0.720409	0.00564503	0.0223456
Aasi_0241	334.309	241.113	427.505	1.77305	0.826232	0.00241773	0.0113167
Aasi_1257	333.083	194.593	471.573	2.42338	1.27702	0.000193903	0.00145421
Aasi_1196	329.919	235.894	423.945	1.79719	0.845742	0.000903161	0.00499924
Aasi_0987	328.152	125.394	530.909	4.23394	2.082	1.63453e-14	4.36092e-12
Aasi_1805	325.777	218.233	433.321	1.98559	0.989565	0.000176742	0.00135502
Aasi_1427	325.51	221.411	429.61	1.94033	0.956303	0.000207358	0.00152826
Aasi_0449	323.413	438.423	208.403	0.475346	-1.07295	6.98196e-06	0.000102351
Aasi_0368	321.801	174.858	468.745	2.68072	1.42262	2.84052e-07	6.64781e-06
Aasi_0799	317.633	194.544	440.721	2.26541	1.17977	2.80867e-06	4.74274e-05
Aasi_0697	312.952	411.354	214.55	0.521569	-0.939069	0.00019404	0.00145421
Aasi_0179	312.519	211.565	413.472	1.95435	0.966688	0.00216008	0.0102546
Aasi_0712	311.529	197.867	425.192	2.14888	1.10359	1.97043e-05	0.000243385
Aasi_0240	311.44	153.526	469.353	3.05715	1.61219	8.9157e-09	3.30376e-07
Aasi_0624	307.766	198.556	416.976	2.10005	1.07042	8.72007e-05	0.000740928
Aasi_0999	307.338	514.561	100.115	0.194563	-2.36169	3.85645e-07	8.71949e-06
Aasi_0425	306.726	232.723	380.729	1.63598	0.710153	0.00405918	0.016869
Aasi_1195	304.374	168.914	439.834	2.60389	1.38067	0.00151336	0.00770545
Aasi_0911	303.733	222.568	384.897	1.72935	0.79023	0.00445972	0.0183054
Aasi_0691	303.185	218.635	387.736	1.77344	0.826549	0.00347583	0.0151528
Aasi_1130	301.507	227.067	375.947	1.65566	0.72741	0.0103566	0.0370394
Aasi_0945	296.352	377.448	215.256	0.570293	-0.810225	0.0015742	0.00792449
Aasi_0284	294.388	228.184	360.592	1.58027	0.660171	0.0135708	0.0453722
Aasi_0867	293.807	154.25	433.363	2.80949	1.49031	3.87251e-06	6.22402e-05
Aasi_0446	291.554	404.597	178.511	0.441206	-1.18047	3.34683e-06	5.44472e-05
Aasi_0168	289.789	374.112	205.466	0.549208	-0.864575	0.0132403	0.0446024
Aasi_1730	286.76	168.105	405.414	2.41166	1.27003	2.39211e-06	4.14425e-05
Aasi_1251	282.321	357.941	206.7	0.577471	-0.792181	0.00261304	0.01202
Aasi_1323	281.185	383.942	178.427	0.464725	-1.10555	3.0185e-05	0.000335557
Aasi_0892	281.124	331.424	230.823	0.69646	-0.521887	0.0321117	0.0911426
era	277.841	226.534	329.148	1.45297	0.539009	0.0354869	0.0998725
lpxD	275.261	193.496	357.027	1.84514	0.883731	0.00136625	0.00711943
Aasi_0727	275.205	365.832	184.578	0.504542	-0.986952	0.000264189	0.00183557
Aasi_1183	271.196	350.852	191.541	0.54593	-0.873211	0.00173352	0.00859673
Aasi_0713	270.625	185.6	355.649	1.91621	0.938255	0.00981777	0.0354476
Aasi_0351	267.737	142.876	392.599	2.74782	1.45829	6.17289e-08	1.79014e-06
Aasi_1144	264.012	431.906	96.1168	0.222541	-2.16786	1.45536e-13	3.23575e-11
Aasi_1421	257.273	188.913	325.632	1.72371	0.785518	0.00494455	0.0199276
Aasi_0924	255.774	158.087	353.462	2.23587	1.16084	6.3549e-05	0.000588711
Aasi_1430	255.507	158.076	352.938	2.23271	1.1588	2.38518e-05	0.000278952
Aasi_0028	254.004	193.395	314.612	1.62678	0.702023	0.00645984	0.0248331
Aasi_0708	253.407	199.231	307.583	1.54385	0.626531	0.0198474	0.0622976
Aasi_0228	252.03	325.61	178.451	0.548051	-0.867619	0.00244244	0.0113527
Aasi_1441	250.658	343.564	157.752	0.459165	-1.12292	6.0108e-05	0.000564677
Aasi_1436	243.865	292.065	195.665	0.669936	-0.577906	0.0243922	0.073452
Aasi_0321	243.689	175.947	311.432	1.77003	0.823775	0.00187789	0.00913112
Aasi_0030	243.02	175.229	310.811	1.77374	0.826794	0.0039771	0.0166838
Aasi_1094	242.135	322.04	162.23	0.503758	-0.989196	0.000151896	0.00121154
Aasi_0950	242.119	327.034	157.204	0.480697	-1.0568	0.000122749	0.00101079
Aasi_0262	238.197	283.643	192.751	0.679554	-0.55734	0.0230385	0.0700076
Aasi_1221	237.837	292.837	182.836	0.624361	-0.679548	0.0102155	0.0366329
Aasi_1662	237.836	88.6115	387.061	4.36807	2.127	6.7068e-13	9.94097e-11
Aasi_0025	237.754	111.264	364.244	3.27369	1.71092	2.1291e-09	9.16199e-08
Aasi_0076	237.211	145.994	328.428	2.2496	1.16967	0.000169405	0.00131387
Aasi_0671	237.166	315.495	158.838	0.503455	-0.990066	0.000206848	0.00152826
Aasi_1262	235.061	112.886	357.236	3.16459	1.66202	5.20367e-06	7.97896e-05
Aasi_0718	234.712	291.126	178.297	0.61244	-0.70736	0.0123223	0.0420408
Aasi_0371	233.814	175.754	291.874	1.6607	0.73179	0.00634632	0.0245391
Aasi_1413	231.221	303.059	159.382	0.52591	-0.927113	0.000245765	0.00173306
Aasi_0370	228.334	165.259	291.409	1.76335	0.818317	0.00410578	0.0170096
Aasi_0827	224.384	171.902	276.866	1.6106	0.687602	0.0255665	0.0764702
Aasi_1060	222.018	326.072	117.963	0.36177	-1.46686	9.13607e-08	2.49317e-06
Aasi_1679	221.425	279.455	163.395	0.584694	-0.774247	0.00619148	0.0241489
Aasi_0288	218.614	146.341	290.887	1.98773	0.991123	0.00207033	0.00993462
Aasi_1949	218.455	305.44	131.47	0.430427	-1.21616	6.68695e-05	0.000607805
Aasi_1680	217.952	287.388	148.515	0.516777	-0.952386	0.000962751	0.00526356
Aasi_0565	213.093	272.845	153.341	0.562007	-0.831339	0.00381845	0.0163003	T6SSiv gene
dnaA	210.571	164.053	257.09	1.56711	0.648108	0.0168693	0.0545693
Aasi_1014	200.171	250.317	150.024	0.599337	-0.738561	0.0263616	0.0783215
Aasi_1050	199.798	140.363	259.232	1.84686	0.885078	0.00166439	0.0083157
Aasi_0715	197.763	139.689	255.837	1.83147	0.873001	0.00465893	0.0188906
Aasi_0009	194.995	131.904	258.085	1.95661	0.968359	0.000534141	0.00332965
Aasi_1284	194.568	235.727	153.41	0.650796	-0.619723	0.0313357	0.08932
Aasi_0154	194.034	116.515	271.553	2.33063	1.22072	6.52443e-05	0.000600248
Aasi_0506	191.824	127.65	255.999	2.00548	1.00395	0.000415585	0.0027176
Aasi_0946	191.78	128.867	254.694	1.9764	0.982877	0.00921525	0.0337724
Aasi_1365	190.935	131.127	250.744	1.91221	0.935244	0.00107755	0.00579616
Aasi_0242	190.824	140.684	240.964	1.71281	0.776364	0.00602581	0.0236425
Aasi_1058	187.846	250.337	125.356	0.50075	-0.997838	0.00139281	0.00722097
Aasi_1629	187.384	283.264	91.505	0.323038	-1.63022	0.00303807	0.0136
Aasi_1367	185.796	126.58	245.013	1.93564	0.952809	0.000999513	0.00542012
Aasi_0962	183.415	306.009	60.8211	0.198756	-2.33093	7.02153e-15	2.34168e-12
Aasi_0608	179.952	254.954	104.95	0.411644	-1.28053	1.73765e-05	0.000216638
Aasi_1958	179.732	112.497	246.968	2.19533	1.13444	8.26202e-05	0.000707642
Aasi_0045	178.169	264.226	92.1119	0.34861	-1.52031	2.64286e-07	6.29567e-06
Aasi_0974	177.133	229.19	125.076	0.545729	-0.873744	0.00228536	0.0107347
Aasi_0213	174.541	133.412	215.67	1.61657	0.692937	0.0305532	0.0876656
Aasi_0077	172.824	121.936	223.712	1.83468	0.875527	0.0038414	0.0163003
Aasi_0211	171.682	129.022	214.341	1.66127	0.732285	0.0168944	0.0545693
Aasi_0019	171.19	117.198	225.182	1.92138	0.942141	0.00154801	0.00785186
Aasi_0231	168.292	121.415	215.17	1.77219	0.82553	0.00847935	0.0315082
Aasi_1338	167.811	100.519	235.103	2.33888	1.22582	3.98829e-05	0.000415082
Aasi_0746	165.703	120.489	210.917	1.75051	0.807774	0.00403591	0.0168247
Aasi_0954	164.391	243.217	85.5653	0.351806	-1.50715	1.25936e-06	2.47057e-05
Aasi_0026	164.201	104.679	223.723	2.13723	1.09574	0.000276337	0.00191002
Aasi_0872	163.381	130.393	196.369	1.50598	0.590704	0.0313159	0.08932
Aasi_0900	160.714	227.801	93.6269	0.411004	-1.28278	1.17433e-05	0.000153584
Aasi_1264	158.275	200.664	115.887	0.577516	-0.792068	0.0329015	0.0931695
Aasi_1372	158.25	103.25	213.25	2.06537	1.0464	0.000686274	0.00405084
Aasi_1520	157.522	110.054	204.989	1.86263	0.897338	0.00148976	0.00761433
Aasi_0665	155.335	88.397	222.272	2.51448	1.33026	0.000513813	0.00321796
Aasi_1753	154.598	242.097	67.0984	0.277154	-1.85124	1.10308e-08	3.87241e-07
Aasi_1327	151.485	110.564	192.405	1.74021	0.799263	0.0101651	0.0365505
Aasi_1948	149.633	208.267	90.9993	0.436935	-1.19451	5.76357e-05	0.000545291
Aasi_1285	149.333	202.148	96.5178	0.47746	-1.06655	0.000430789	0.00279777
Aasi_1814	147.806	197.978	97.6335	0.493153	-1.01989	0.000922722	0.00508641
Aasi_1099	146.708	185.441	107.976	0.582267	-0.780248	0.0116981	0.0405331
Aasi_1205	146.173	95.2256	197.12	2.07003	1.04965	0.000581437	0.00357436
Aasi_0112	145.222	192.536	97.9068	0.508511	-0.97565	0.0027705	0.0126128
Aasi_1781	143.589	185.828	101.349	0.54539	-0.874641	0.00829703	0.0309169
Aasi_1201	143.162	93.1455	193.179	2.07395	1.05238	0.000611023	0.00367164
Aasi_1588	142.436	58.005	226.866	3.91115	1.96759	7.36638e-05	0.000650778
Aasi_0846	141.467	66.8965	216.037	3.22941	1.69127	5.14255e-05	0.000493537
Aasi_1223	140.618	190.654	90.5812	0.475108	-1.07367	0.000247836	0.00173306
Aasi_0004	140.616	199.586	81.6463	0.409078	-1.28955	0.000138215	0.00111744
Aasi_0598	139.737	106.573	172.9	1.62236	0.698095	0.0237397	0.0718111
Aasi_0312	139.005	217.126	60.8838	0.280407	-1.8344	3.46392e-08	1.07462e-06
Aasi_1160	137.769	204.187	71.3509	0.349439	-1.51689	0.000546589	0.00339139
Aasi_1292	136.843	191.561	82.1247	0.428712	-1.22192	0.000131906	0.00107952
Aasi_1795	136.539	187.655	85.4236	0.455216	-1.13538	0.000414359	0.0027176
Aasi_0968	134.549	174.214	94.8843	0.544644	-0.876615	0.00929471	0.0339702
Aasi_0233	131.593	88.8801	174.305	1.96113	0.971685	0.00262277	0.0120233
Aasi_0854	130.89	184.841	76.9383	0.41624	-1.26451	0.00211759	0.0100888
Aasi_1245	130.818	176.973	84.6633	0.478395	-1.06372	0.000778864	0.00451741
Aasi_1095	128.755	179.187	78.3242	0.437109	-1.19393	0.000440847	0.00284101
Aasi_1364	127.814	89.8303	165.797	1.84567	0.884143	0.0122076	0.0420408
Aasi_0901	127.382	178.516	76.2493	0.42713	-1.22725	0.000248137	0.00173306
Aasi_1446	126.924	160.775	93.0726	0.578898	-0.788619	0.0184387	0.0584256
Aasi_0553	124.963	166.015	83.9116	0.505445	-0.984374	0.00324675	0.0142943
Aasi_0923	122.874	174.263	71.4856	0.410217	-1.28554	2.42179e-05	0.000278952
Aasi_1579	118.6	172.805	64.3948	0.372643	-1.42413	3.13715e-05	0.000345864
Aasi_0342	117.102	149.731	84.4729	0.564165	-0.825812	0.028371	0.0829976
Aasi_0729	113.08	163.484	62.6753	0.383373	-1.38318	4.34969e-05	0.000433021
Aasi_1294	111.948	157.701	66.1948	0.41975	-1.2524	0.000393733	0.0026002
Aasi_1842	110.952	151.657	70.2469	0.463196	-1.11031	0.000802212	0.00459292
Aasi_1178	108.595	141.139	76.0504	0.538832	-0.892092	0.0172546	0.0553308
Aasi_0073	107.559	80.6067	134.512	1.66874	0.73876	0.0253665	0.0762136
Aasi_1809	106.254	131.849	80.6598	0.611761	-0.70896	0.018716	0.0591637
Aasi_1912	104.786	145.662	63.9093	0.43875	-1.18853	0.000799701	0.00459292
Aasi_0802	103.624	132.851	74.3982	0.560014	-0.836464	0.0179781	0.0573749
Aasi_0589	102.838	135.984	69.6926	0.512506	-0.96436	0.0266944	0.0789206
Aasi_1558	100.641	147.372	53.909	0.365801	-1.45087	4.57164e-05	0.000448424
Aasi_1954	99.1866	147.696	50.6775	0.343121	-1.54321	9.80041e-06	0.000134781
Aasi_1559	97.9614	55.758	140.165	2.51381	1.32987	0.000203659	0.00151777
Aasi_0476	97.5234	121.894	73.1525	0.60013	-0.736653	0.0243514	0.073452
Aasi_1035	94.4598	134.711	54.2087	0.402408	-1.31327	0.0210184	0.0647541
Aasi_1370	94.2539	63.7171	124.791	1.95851	0.969758	0.0136081	0.0453829
Aasi_1811	93.599	125.494	61.7044	0.491694	-1.02417	0.0181975	0.0579366
Aasi_1743	93.5423	137.865	49.2196	0.357014	-1.48595	2.17604e-05	0.000261192
Aasi_1237	93.2156	130.333	56.0983	0.430423	-1.21617	0.00345539	0.0151131
Aasi_1640	92.7821	58.5043	127.06	2.17181	1.1189	0.00148563	0.00761433
Aasi_1135	90.1145	131.625	48.6042	0.369263	-1.43728	2.42567e-05	0.000278952
Aasi_1379	89.706	130.115	49.2971	0.378874	-1.40021	0.000314796	0.00213087
Aasi_0098	89.0516	116.19	61.9135	0.532865	-0.908157	0.0132758	0.0446094
Aasi_0555	86.2319	122.683	49.781	0.40577	-1.30127	0.000659988	0.00393046
Aasi_0596	85.649	60.374	110.924	1.83728	0.877572	0.0199428	0.0624499
Aasi_0581	84.4567	58.5305	110.383	1.8859	0.915256	0.011883	0.0410671
Aasi_1171	84.4219	112.307	56.5367	0.503411	-0.990192	0.0108773	0.0386738
Aasi_1218	84.3202	114.234	54.4061	0.476267	-1.07016	0.00762788	0.028826
Aasi_1451	84.2963	110.465	58.1277	0.526209	-0.926293	0.0146142	0.0480182
Aasi_0369	78.2757	49.8884	106.663	2.13803	1.09628	0.00317287	0.0140152
Aasi_0695	76.6942	99.7544	53.6341	0.537662	-0.895228	0.0205361	0.0634146
Aasi_0450	74.9888	110.131	39.8465	0.361809	-1.4667	0.000282905	0.00194534
Aasi_0372	74.5708	100.387	48.7545	0.485665	-1.04197	0.0159544	0.0520372
Aasi_1729	73.5691	101.772	45.3665	0.445767	-1.16564	0.00385669	0.0163003
Aasi_1869	73.0785	105.481	40.6756	0.385619	-1.37475	0.0005059	0.00319844
Aasi_1114	72.8406	104.112	41.569	0.399271	-1.32456	0.000844488	0.00478435
Aasi_1497	72.1066	99.5396	44.6736	0.448802	-1.15585	0.00188235	0.00913112
Aasi_1211	71.3314	94.1948	48.4679	0.51455	-0.958617	0.0217805	0.0667936
Aasi_1744	69.8227	103.659	35.9863	0.34716	-1.52633	7.17738e-05	0.000638309
Aasi_1120	69.5586	123.332	15.7851	0.127989	-2.96591	1.99247e-06	3.59183e-05
Aasi_0417	67.8136	91.7727	43.8545	0.47786	-1.06534	0.0115432	0.0402053
Aasi_1116	66.7831	89.9207	43.6455	0.485377	-1.04282	0.0113216	0.0396403
Aasi_0448	66.7377	87.6235	45.8519	0.523283	-0.934336	0.0303773	0.0875235
Aasi_1776	66.0749	44.5152	87.6347	1.96865	0.977204	0.0305581	0.0876656
Aasi_1582	65.0947	90.5387	39.6506	0.437941	-1.19119	0.0126179	0.0428301
Aasi_1215	62.1036	82.6249	41.5823	0.503265	-0.990609	0.0192694	0.0607692
Aasi_1868	60.941	83.4027	38.4793	0.461367	-1.11601	0.0127044	0.0430143
Aasi_0549	60.797	35.6076	85.9865	2.41483	1.27192	0.00121286	0.00644603
Aasi_0820	60.4342	89.6301	31.2382	0.348523	-1.52067	0.000595238	0.00360931
Aasi_1802	60.3382	88.5433	32.1331	0.362909	-1.46232	0.000589372	0.00360652
Aasi_1236	60.1622	90.61	29.7145	0.327939	-1.6085	0.000231929	0.0016634
Aasi_1580	59.9808	97.0042	22.9573	0.236663	-2.07909	1.39341e-05	0.000175359
Aasi_0528	59.9084	33.9822	85.8346	2.52587	1.33678	0.00180631	0.00882645
Aasi_0703	59.0407	80.7162	37.3651	0.46292	-1.11117	0.00647819	0.0248331
Aasi_1143	54.3886	75.7506	33.0266	0.43599	-1.19763	0.00793509	0.0297343
Aasi_1785	53.4139	91.0341	15.7937	0.173492	-2.52706	1.21891e-06	2.46368e-05
Aasi_1212	52.9777	79.0558	26.8996	0.340261	-1.55529	0.0155162	0.0507319
Aasi_0902	52.3902	79.4789	25.3016	0.318343	-1.65135	0.000121609	0.00100762
Aasi_0357	52.0792	35.0155	69.1429	1.97464	0.981586	0.0274326	0.080606
Aasi_1724	50.1524	73.9681	26.3367	0.356055	-1.48983	0.00174901	0.0086095
Aasi_0907	50.0472	67.486	32.6085	0.483189	-1.04934	0.0139357	0.0462442
Aasi_0554	48.2291	74.6034	21.8549	0.292947	-1.77129	0.000325331	0.00218086
Aasi_1702	47.1867	67.2075	27.1659	0.404209	-1.30683	0.00455778	0.0186505
Aasi_1227	43.7626	71.8074	15.7178	0.218888	-2.19173	6.97772e-05	0.000624717
Aasi_0686	43.5383	59.1605	27.916	0.471869	-1.08354	0.0178718	0.0571726
Aasi_1052	42.4632	61.4264	23.5	0.382571	-1.3862	0.00461859	0.0187841
Aasi_1895	39.6388	57.1463	22.1312	0.387274	-1.36858	0.00934929	0.0340764
Aasi_1674	39.5036	60.6634	18.3439	0.302389	-1.72552	0.00314233	0.0139625
Aasi_0512	39.1747	20.4307	57.9186	2.83488	1.50329	0.00283268	0.0127662
Aasi_0800	37.8399	53.1274	22.5524	0.424497	-1.23617	0.0221178	0.0675404
Aasi_1260	36.3406	53.0329	19.6484	0.370494	-1.43248	0.00695618	0.0264374
Aasi_1219	35.9572	50.744	21.1705	0.417202	-1.26118	0.0329655	0.0931695
Aasi_1314	33.6929	47.8047	19.581	0.409605	-1.28769	0.0306995	0.0878822
Aasi_1667	31.4885	48.9802	13.9967	0.285763	-1.80711	0.00159967	0.00802241
Aasi_0130	31.0328	43.7977	18.268	0.417099	-1.26154	0.0265317	0.0786516
Aasi_0035	30.8516	50.6662	11.037	0.217838	-2.19867	0.00102367	0.00552865
Aasi_1928	30.0462	44.7827	15.3098	0.341869	-1.54848	0.0122791	0.0420408
Aasi_1191	28.1006	44.2033	11.9978	0.271422	-1.88139	0.00390509	0.0164334
Aasi_1754	27.3414	42.2755	12.4073	0.293487	-1.76863	0.00306794	0.0136877
Aasi_1297	25.9992	40.1439	11.8545	0.2953	-1.75975	0.00571375	0.0225507
Aasi_1115	24.3947	37.0007	11.7887	0.318608	-1.65015	0.0110211	0.0389978
Aasi_0392	21.425	37.4748	5.37525	0.143436	-2.80152	0.000213285	0.00156331
Aasi_1879	19.4331	32.2436	6.62252	0.20539	-2.28356	0.00622729	0.0241489
Aasi_0409	16.8445	28.865	4.82402	0.167123	-2.58102	0.00126	0.00663072
Aasi_0574	16.5068	25.7068	7.30688	0.28424	-1.81482	0.0298224	0.0862974
Aasi_1581	16.4299	27.0648	5.7949	0.214112	-2.22356	0.0114088	0.0398413
Aasi_0683	15.9176	27.3533	4.48184	0.16385	-2.60955	0.0122745	0.0420408
Aasi_0761	15.2755	24.4797	6.07129	0.248013	-2.01151	0.0235543	0.0714123
Aasi_0937	14.4919	24.9874	3.9964	0.159936	-2.64443	0.00506001	0.0203315
Aasi_1118	14.2643	23.4956	5.03307	0.214213	-2.22288	0.0163215	0.0531045
Aasi_0487	13.3119	21.9329	4.69089	0.213874	-2.22517	0.0294313	0.0857234
Aasi_0447	12.291	21.4805	3.10144	0.144384	-2.79202	0.00769584	0.0290007
Aasi_1759	12.0145	19.8236	4.20545	0.212143	-2.23689	0.0267679	0.0789206
Aasi_1715	11.6808	19.9837	3.37783	0.169029	-2.56466	0.0111603	0.0392818
Aasi_1834	10.4912	18.4995	2.48287	0.134212	-2.89741	0.0221253	0.0675404
Aasi_1516	10.3075	18.6834	1.93163	0.103388	-3.27386	0.00806498	0.0301364
Aasi_0936	7.16149	13.219	1.10401	0.0835172	-3.58178	0.0201001	0.0626485
